# Supplementary material for: Trends in in ovo sexing technologies: insights and interpretation from papers and patents
Source: J Anim Sci Biotechnol. 2023 Jul 14;14:102. doi: 10.1186/s40104-023-00898-1 (PMC10347793; doi:10.1186/s40104-023-00898-1)
Supplement: Supplementary file 2 — Additional file 2: S8. Papers and patents dataset. [file 40104_2023_898_MOESM2_ESM.xlsx]

## Sheet: Papers
Authors	Article Title	Abstract	Category	WoS link	Journal Abbreviation	Publication Date	Publication Year	Volume	Issue	Start Page	End Page	DOI	Total citations (May 2023)
Arnold, KE; Orr, KJ; Griffiths, R	Primary sex ratios in birds: problems with molecular sex identification of undeveloped eggs	Sex allocation studies seek to ascertain whether mothers manipulate offspring sex ratio prior to ovulation. To do so, DNA for molecular sexing should be collected as soon after conception as possible, but instead neonates are usually sampled. Here, we aim to identify and quantify some of the problems associated with using molecular techniques to identify the sex of newly laid avian eggs. From bot…	DNA analysis	https://www.webofscience.com/wos/woscc/full-record/WOS:000186648400022	MOL ECOL	DEC	2003	12	12	3451	3458	10.1046/j.1365-294X.2003.02007.x	45
Aslam, MA; Hulst, M; Hoving-Bolink, RAH; de Wit, AAC; Smits, MA; Woelders, H	A reliable method for sexing unincubated bird eggs for studying primary sex ratio	In birds, offspring sex ratio manipulation by mothers is now well established with potentially important consequences for evolution and animal breeding. In most studies on primary sex ratio of birds, eggs are sexed after incubation by the use of PCR methods targeted to the sex-linked CHD1 genes. Sexing of unincubated eggs would be preferred, but as fertile and infertile blastodiscs cannot be dist…	DNA analysis	https://www.webofscience.com/wos/woscc/full-record/WOS:000302552900006	MOL ECOL RESOUR	MAY	2012	12	3	421	427	10.1111/j.1755-0998.2012.03120.x	8
Bozkaya, F; Gurler, S; Yerturk, M; Aydilek, N	Isolation of DNA from embryo and chorio-allantoic membranes and sexing by PCR in Japanese quail	1. The aim of this study was to evaluate the amount and quality of genomic DNA isolated from embryos and their chorioallantoic membranes (CAM) and to investigate the utility of different PCR methods for identifying the sex of Japanese quail embryos. 2. Fertilised eggs were incubated at 37 degrees C for 120h and DNA was isolated from samples of embryos and CAM. Target regions of the CHD-W gene or …	DNA analysis	https://www.webofscience.com/wos/woscc/full-record/WOS:000315459000013	BRIT POULTRY SCI	FEB 1	2013	54	1	106	111	10.1080/00071668.2012.760035	4
CLINTON, M	A RAPID PROTOCOL FOR SEXING CHICK-EMBRYOS (GALLUS-G-DOMESTICUS)	A method for establishing the sex of chick embryos before the appearance or morphological differences between males and females has been developed. DNA was isolated from 5-7-day-old embryos by proteinase K digestion and subjected to polymerase chain reaction (PCR) amplification with W-chromosome specific primers. Sexing can be achieved within 1 day using as little as 1 ng template DNA.	DNA analysis	https://www.webofscience.com/wos/woscc/full-record/WOS:A1994PR31900013	ANIM GENET	OCT	1994	25	5	361	362	10.1111/j.1365-2052.1994.tb00374.x	66
Clinton, M; Haines, L; Belloir, B; McBride, D	Sexing chick embryos: a rapid and simple protocol	1. Analysis of gene expression in the developing chick gonads requires the collection of male and female tissues from embryos between 3.5 d and 8.5 d of development. However, male and female chick embryos are indistinguishable by morphological examination before d 7.5 of development. 2. Sex identification of earlier embryos is only possible by molecular methods, which at present are laborious and…	DNA analysis	https://www.webofscience.com/wos/woscc/full-record/WOS:000168124600019	BRIT POULTRY SCI	MAR	2001	42	1	134	138	10.1080/713655025	108
Clinton, M; Nandi, S; Zhao, DB; Olson, S; Peterson, P; Burdon, T; McBride, D	Real-Time Sexing of Chicken Embryos and Compatibility with in ovo Protocols	The chicken embryo is an established model system for studying early vertebrate development. One of the major advantages of this model is the facility to perform manipulations in ovo and then continue incubation and observe the effects on embryonic development. However, in common with other vertebrate models, there is a tendency to disregard the sex of the experimental chicken embryos, and this c…	DNA analysis	https://www.webofscience.com/wos/woscc/full-record/WOS:000386412900006	SEX DEV		2016	10	4	210	216	10.1159/000448502	13
Dutton, CJ; Tieber, A	A modified protocol for sex identification of in ovo avian embryos and its application as a management tool for endangered species conservation programs	A simple, reliable, and safe protocol was developed for the collection of small amounts of blood from avian eggs of variable size and at early stages of development. Fifty eggs were used in the study; 40 were common chicken (Gellus domesticus) eggs, Six were homing pigeon (Columba livia domestica) eggs, and four were burrowing owl (Athene cunicularia) eggs. Collection was attempted approximately …	DNA analysis	https://www.webofscience.com/wos/woscc/full-record/WOS:000174518300003	J ZOO WILDLIFE MED	JUN	2001	32	2	176	180	10.1638/1042-7260(2001)032[0176:AMPFSI]2.0.CO;2	8
Haunshi, S; Pattanayak, A; Bandyopadhaya, S; Saxena, SC; Bujarbaruah, KM	A simple and quick DNA extraction procedure for rapid diagnosis of sex of chicken and chicken embryos	The objective of this study was to develop a simple and quick DNA extraction procedure for rapid diagnosis of sex of chicken and its embryos using multiplex polymerase chain reaction (PCR). Using alkaline method of DNA extraction from whole blood and feather bulb of adults, and tissue samples from embryos, the present study demonstrated that identification of sex by multiplex PCR protocol is simp…	DNA analysis	https://www.webofscience.com/wos/woscc/full-record/WOS:000254517800013	J POULT SCI	JAN	2008	45	1	75	81	10.2141/jpsa.45.75	8
He, LY; Martins, P; Huguenin, J; Van, TNN; Manso, T; Galindo, T; Gregoire, F; Catherinot, L; Molina, F; Espeut, J	Simple, sensitive and robust chicken specific sexing assays, compliant with large scale analysis	Chicken meat and eggs are important sources of food for the world population. The significant increase in food demand has pushed the food industry toward a rapid non-expensive production which in turn raises ethical issues. How chicken are cultivated and processed in food industry is no longer acceptable. Ethical and economical concerns emerging from chicken culling need to be solved in the near …	DNA analysis	https://www.webofscience.com/wos/woscc/full-record/WOS:000460371600024	PLOS ONE	MAR 1	2019	14	3			10.1371/journal.pone.0213033	10
Jensen, T; Mace, M; Durrant, B	Sexing of mid-incubation avian embryos as a management tool for zoological breeding programs	Skewed sex ratios in zoo breeding programs may require housing single birds of an overrepresented gender, increasing demands on limited resources that could otherwise be diverted to breeding pairs or other important species. The ability to selectively incubate and hatch eggs of a desired sex represents a significant improvement in the long-term management of avian species. This study describes a …	DNA analysis	https://www.webofscience.com/wos/woscc/full-record/WOS:000312148100006	ZOO BIOL	NOV-DEC	2012	31	6	694	704	10.1002/zoo.20433	7
Klein, S; Ellendorff, F	Analysis of chicken embryonic development after removal of blastodermal cells for sexing	1. The present study evaluated developmental characteristics in the chick embryo throughout incubation following cell removal from the freshly laid egg. 2. Between 10 and a few hundred cells of the blastoderm were removed for sex diagnosis. Incubation of the treated embryos was then continued in an open egg shell culture system. 3. Cell recovery from different regions within the blastoderm was pe…	DNA analysis	https://www.webofscience.com/wos/woscc/full-record/WOS:000076183600003	BRIT POULTRY SCI	SEP	1998	39	4	482	487	10.1080/00071669888638	6
Li, HF; Hu, Y; Song, C; Ji, GG; Liu, HX; Xu, WJ; Ding, J	A New Primer for Sex Identification of Ducks and a Minimally Invasive Technique for Sampling of Allantoic Fluid to Detect Sex during Bird Embryo Development	During the early incubation period of the duck, from embryonic day 1 to 13, a precise identification of the sex may be difficult. In a preliminary test, we found a defect in the use of the classical P2/P8, 1237L/1272H, and 2550F/2718R primers for chromo-helicase-DNA-binding 1 gene (CHD1) as a PCR-based test to identify sex in ducks. Therefore, universal PCR primers HPF/HPR for sexing ducks were d…	DNA analysis	https://www.webofscience.com/wos/woscc/full-record/WOS:000359507100007	SEX DEV		2015	9	3	173	181	10.1159/000381075	1
Petitte, JN; Kegelmeyer, AE	Rapid sex determination of chick embryos using the polymerase chain reaction	The sex of early chicken embryos was determined by DNA dot-blot hybridization and the polymerase chain reaction (PCR). An oligonucleotide probe, specific to the XhoI family of repetitive DNA of the W chromosome, was hybridized to crude and purified preparations of DNA obtained from blood or cells from embryos and detected using chemiluminescence. Complete agreement was observed in sexing 100 embr…	DNA analysis	https://www.webofscience.com/wos/woscc/full-record/WOS:A1995TW69500006	ANIM BIOTECHNOL		1995	6	2	119	130	10.1080/10495399509525841	23
Doran, TJ; Morris, KR; Wise, TG; O'Neil, TE; Cooper, CA; Jenkins, KA; Tizard, MLV	Sex selection in layer chickens	The ability to detect and remove male chicks pre-hatch would be a big step forward to the egg-laying and related industries. The current practice of culling male chicks post-hatch creates a major ethical dilemma for many countries. Hatching out and growing male layer chicks is not a sustainable option for farmers. A genetic based in ovo sex selection application would effectively negate the need …	Genetic engineering	https://www.webofscience.com/wos/woscc/full-record/WOS:000425110800010	ANIM PROD SCI		2018	58	3	476	480	10.1071/AN16785	10
Ellegren, H	Sex Determination: Two Copies for One Cock	The molecular mechanism of sex determination in birds has long remained mysterious. Genetically male chicken embryos, which have two Z sex chromosomes, develop female gonads when the Z chromosome-linked gene DMRT1 is knocked out. This suggests that sex is determined by Z chromosome dosage.	Genetic engineering	https://www.webofscience.com/wos/woscc/full-record/WOS:000271085400018	CURR BIOL	OCT 13	2009	19	19	R909	R910	10.1016/j.cub.2009.09.001	2
Aslam, MA; Hulst, M; Hoving-Bolink, RAH; Smits, MA; de Vries, B; Weites, I; Groothuis, TGG; Woelders, H	Yolk concentrations of hormones and glucose and egg weight and egg dimensions in unincubated chicken eggs, in relation to egg sex and hen body weight	Birds can manipulate offspring sex ratio under natural and experimental conditions and maternal hormones have been shown to be involved in this process. Studies also provided evidence for the presence of sex specific concentrations of yolk hormones in avian eggs. These findings led to the suggestion that yolk hormones could influence genetic sex determination in birds. However, in previous studie…	Immunosensing	https://www.webofscience.com/wos/woscc/full-record/WOS:000320293000003	GEN COMP ENDOCR	JUN 15	2013	187		15	22	10.1016/j.ygcen.2013.02.045	11
Muller, W; Eising, CM; Dijkstra, C; Groothuis, TGG	Sex differences in yolk hormones depend on maternal social status in Leghorn chickens (Gallus gallus domesticus)	Maternal hormones are known to be present in avian eggs and can have beneficial effects on chick development. Recently, differences in avian yolk steroid concentrations between the sexes have been demonstrated, and in this context steroids have been proposed to be part of the avian sex-determining mechanism. In our study, we show that it is very unlikely that androgen concentrations alone are the…	Immunosensing	https://www.webofscience.com/wos/woscc/full-record/WOS:000179245700009	P ROY SOC B-BIOL SCI	NOV 7	2002	269	1506	2249	2255	10.1098/rspb.2002.2159	118
Phelps, P; Bhutada, A; Bryan, S; Chalker, A; Ferrell, B; Neuman, S; Ricks, C; Tran, H; Butt, T	Automated identification of male layer chicks prior to hatch	The global, commercial egg laying industry produces billions of day old chicks each year. These chicks must be sexed at hatch and the male chicks humanely disposed of since only female chicks are, reared for egg production. The disposal of unwanted male chicks creates animal welfare and waste disposal issues for the poultry industry. New technology currently-under development may offer an automat…	Immunosensing	https://www.webofscience.com/wos/woscc/full-record/WOS:000181773800007	WORLD POULTRY SCI J	MAR	2003	59	1	33	38		22
Qasimi, MI; Mohibbi, H; Nagaoka, K; Watanabe, G	Accumulation of steroid hormones in the eggshells of Japanese quail (Coturnix coturnix japonica)	Oviparous mother transfer significant amounts of steroid to egg yolk during oviposition and the amounts may vary throughout the embryonic development. Eggshell may contain steroid hormones and the amounts could be different during embryonic development inside the egg. This study was designed to quantify the steroid concentrations in the eggshells of Japanese quail. We hypothesized that the steroi…	Immunosensing	https://www.webofscience.com/wos/woscc/full-record/WOS:000426336600018	GEN COMP ENDOCR	APR 1	2018	259		161	164	10.1016/j.ygcen.2017.11.020	5
Tran, HT; Ferrell, W; Butt, TR	An estrogen sensor for poultry sex sorting	The need to segregate poultry based on sex is driven by sex-related differences in growth rate, market age, management practices, and nutritional requirements. Each day, poultry industry staff globally would ideally like to determine the sex of >150 million newly hatched birds. Currently, this can be done only manually at the hatchery, which is a virtually impossible undertaking. It is becoming m…	Immunosensing	https://www.webofscience.com/wos/woscc/full-record/WOS:000275898600018	J ANIM SCI	APR	2010	88	4	1358	1364	10.2527/jas.2009-2212	13
Wang, YL; Jin, GF; Ma, MH; Xiang, XL	Sex differences in serum steroid hormone levels during embryonic development in hen eggs	This experiment was conducted to explore the differences of serum steroid hormones with age and sex in hen eggs during incubation periods for identification of males and females. The concentrations of estrone (E1), estradiol (E2), estriol (E3), testosterone (T), androstenedione (A4), and dihydrotestosterone (DHT) in serum were measured by enzyme-linked immunosorbent assays in chicken embryos on 8…	Immunosensing	https://www.webofscience.com/wos/woscc/full-record/WOS:000496768700092	POULTRY SCI	NOV	2019	98	11	6053	6062	10.3382/ps/pez270	7
Weissmann, A; Forster, A; Gottschalk, J; Reitemeier, S; Krautwald-Junghanns, ME; Preisinger, R; Einspanier, A	In ovo-gender identification in laying hen hybrids: Effects on hatching and production performance	The culling of male day-old chicks from layer strains is an ethically questionable procedure and therefore requires the exploration of alternatives. We previously described a method for endocrine in ovo-sexing of domestic chicken via analysis of the allantoic fluid. In this respect sex identification takes place before the onset of embryonic pain perception. Aim of the present study was the evalu…	Immunosensing	https://www.webofscience.com/wos/woscc/full-record/WOS:000343651300001	EUR POULTRY SCI	MAR 17	2014	78				10.1399/eps.2014.25	48
Weissmann, A; Reitemeier, S; Hahn, A; Gottschalk, J; Einspanier, A	Sexing domestic chicken before hatch: A new method for in ovo gender identification	Male chicks are an unwanted by-product when producing laying hens. The common practice to kill them directly after they have hatched gives rise to ethical concerns worldwide. The aim of this study was to develop an endocrine method to determine the sex of domestic chicken before hatch. On Days 7 to 10 of incubation, the allantoic fluid from brown layers' eggs (n = 750) was analyzed via enzyme imm…	Immunosensing	https://www.webofscience.com/wos/woscc/full-record/WOS:000321803300005	THERIOGENOLOGY	AUG	2013	80	3	199	205	10.1016/j.theriogenology.2013.04.014	4
Steiner, G; Bartels, T; Krautwald-Junghanns, ME; Koch, E	Bird sexing by Fourier Transform Infrared Spectroscopy	Birds are traditionally classified as male or female based on their anatomy and plumage color as judged by the human eye. Knowledge of a bird's gender is important for the veterinary practitioner, the owner and the breeder. The accurate gender determination is essential for proper pairing of birds, and knowing the gender of a bird will allow the veterinarian to rule in or out gender-specific dise…	IR & THz	https://www.webofscience.com/wos/woscc/full-record/WOS:000283173000010	PROC SPIE		2010	7560				10.1117/12.841627	0
Steiner, G; Bartels, T; Stelling, A; Krautwald-Junghanns, ME; Fuhrmann, H; Sablinskas, V; Koch, E	Gender determination of fertilized unincubated chicken eggs by infrared spectroscopic imaging	Each year, billions of day-old layer chicks are produced in the world. Since only female chicks are reared for egg production, the chicks must be sexed and the unwanted male layer chicks are culled. The culling of male chicks is a serious problem, both in terms of animal welfare and waste disposal. The germinal disc in fertilized but unincubated eggs contains already several thousands of blastode…	IR & THz	https://www.webofscience.com/wos/woscc/full-record/WOS:000291037800011	ANAL BIOANAL CHEM	JUL	2011	400	9	2775	2782	10.1007/s00216-011-4941-3	27
Kayadan, Muhammed; Uzun, Yunus	High accuracy gender determination using the egg shape index	Since only female chicks are used in layer hens, usually hatched male chicks are killed. It is estimated that around 7 billion chicks per year are killed immediately after hatching. In addition to being unethical, this situation also causes great financial losses. Sex determination in chicks can be done before or after hatching. Of course, determinations made before hatching are more advantageous…	Morphometry	https://www.nature.com/articles/s41598-023-27772-4	SCI REP	JAN	2023	13	1	1	10	10.1038/s41598-023-27772-4
Rutkowska, J; Dubiec, A; Nakagawa, S	All eggs are made equal: meta-analysis of egg sexual size dimorphism in birds	Sex-biased resource allocation in avian eggs has gained increasing interest. The adaptive explanations of such allocation are often related to life-history strategies of the studied species. In some species, egg sexual size dimorphism (SSD) was suggested to promote future size differences between adults of each sex. In other species, egg SSD was invoked as an adaptive means by which a mother bala…	Morphometry	https://www.webofscience.com/wos/woscc/full-record/WOS:000329254500014	J EVOLUTION BIOL	JAN	2014	27	1	153	160	10.1111/jeb.12282	13
Toksoz, C; Albayrak, M; Yasar, H	CHICKEN EGG SEXING BY USING DATA MINING PROCESS	In this study, relationship between shape index and sex has been explored by data mining processes. This study is intended to eliminate problems such as workload and rooster stowage during sex determination phases after chicken eggs are hatched. In the implementation phase of study eggs are used that obtained from ATAK-S hybrid parents raised in Ankara Poultry Research Institute. 262 eggs in tota…	Morphometry	https://www.webofscience.com/wos/woscc/full-record/WOS:000626629900059	FRESEN ENVIRON BULL		2021	30	2	1373	1381		0
Yilmaz-Dikmen, B; Dikmen, S	A Morphometric Method of Sexing White Layer Eggs	The present study was carried out to determine the sex of the fertilized white layer eggs with using morphological measurements. A total of 300 Super Nick White Layer (54 wks of age) eggs were incubated and sexed in the end of incubation period. Before incubation egg length, width and weight were measured. The egg volume and shape index were estimated with using these measurements for each egg. T…	Morphometry	https://www.webofscience.com/wos/woscc/full-record/WOS:000326811700006	BRAZ J POULTRY SCI	JUL-SEP	2013	15	3	203	210	10.1590/S1516-635X2013000300006	12
Zhu, ZH; Ye, ZF; Tang, Y	Nondestructive identification for gender of chicken eggs based on GA-BPNN with double hidden layers	In order to identify the gender of chicken eggs at the early stage of incubation, a machine vision image acquisition system was constructed. Under the light source of LED, the images of 2 batches (186 and 180) of chicken eggs were respectively obtained on d 3, d 4, d 5, d 6, d 8, and d 10 of incubation. Considering the clarity and the integrity of blood vessels in the field of machine vision, the…	Morphometry	https://www.webofscience.com/wos/woscc/full-record/WOS:000709735500002	J APPL POULTRY RES	DEC	2021	30	4			10.1016/j.japr.2021.100203	5
Tak Shing Ching, Congo; Wang, Chien-Kai; Tang, Pin-Chi; Ha, Minh-Khue; Li, Chin; Chiu, Hsuan; Yan-Dong Yao, Fiona; Chi Nhan, Nguyen; Van Hieu, Nguyen; Phan, Thien-Luan	Bioimpedance-Measurement-Based Non-Invasive Method for In Ovo Chicken Egg Sexing	Day-old male chick culling is one of the world’s most inhumane problems in the poultry industry. Every year, seven billion male chicks are slaughtered in laying-hen hatcheries due to their higher feed exchange rate, lower management than female chicks, and higher production costs. This study describes a novel non-invasive method for determining the gender of chicken eggs. During the incubation pe…	Other	https://www.mdpi.com/2079-6374/13/4/440	BIOSENSORS	FEB	2023	13	4	440	462	10.3390/bios13040440
Galli, R; Preusse, G; Schnabel, C; Bartels, T; Cramer, K; Krautwald-Junghanns, ME; Koch, E; Steiner, G	Sexing of chicken eggs by fluorescence and Raman spectroscopy through the shell membrane	In order to provide an alternative to day-old chick culling in the layer hatcheries, a noninvasive method for egg sexing is required at an early stage of incubation before onset of embryo sensitivity. Fluorescence and Raman spectroscopy of blood offers the potential for precise and contactless in ovo sex determination of the domestic chicken (Gallus gallus f. dom.) eggs already during the fourth …	Raman & Fluorescence	https://www.webofscience.com/wos/woscc/full-record/WOS:000426049500024	PLOS ONE	FEB 23	2018	13	2			10.1371/journal.pone.0192554	23
Galli, R; Preusse, G; Uckermann, O; Bartels, T; Krautwald-Junghanns, ME; Koch, E; Steiner, G	In ovo sexing of chicken eggs by fluorescence spectroscopy	Culling of day-old male chicks in production of laying hen strains involves several millions of animals every year worldwide and is ethically controversial. In an attempt to provide an alternative, optical spectroscopy was investigated to determine nondestructively in ovo the sex of early embryos of the domestic chicken. The extraembryonic blood circulation system was accessed by producing a wind…	Raman & Fluorescence	https://www.webofscience.com/wos/woscc/full-record/WOS:000392622800003	ANAL BIOANAL CHEM	FEB	2017	409	5	1185	1194	10.1007/s00216-016-0116-6	32
Galli, R; Preusse, G; Uckermann, O; Bartels, T; Krautwald-Junghanns, ME; Koch, E; Steiner, G	In Ovo Sexing of Domestic Chicken Eggs by Raman Spectroscopy	Male birds of egg-laying hen strains have no commercial value and are culled immediately after hatching, raising concerns for animal welfare. Existing experimental methods for in ovo sexing require taking samples and are applicable after embryos' sexual differentiation. We demonstrate that Raman, spectroscopy enables contactless in ovo sex determination of the domestic chicken (Gallus gallus f. d…	Raman & Fluorescence	https://www.webofscience.com/wos/woscc/full-record/WOS:000382805900045	ANAL CHEM	SEP 6	2016	88	17	8657	8663	10.1021/acs.analchem.6b01868	21
Gokdag, U; Cinar, E	Correlation Analysis of Egg Gender Determination Data	EGGSORT: Avian Egg Gender Classification in Early Stages of Incubation is an R&D project supported by TUBITAK and aims to find differentiating information on avian egg gender. Current study is about measuring performance of spectroscopy differentiation methods on egg white and egg yolk and the effect of eggshell on these measurements. Preprocessing methods and correlation measurements between pre…	Raman & Fluorescence	https://www.webofscience.com/wos/woscc/full-record/WOS:000426856900196			2017			1041	1045		0
Gokdag, U; Cinar, E	Application of Genetic Algorithm for Egg Gender Determination	Early (Pre-hatch) gender classification of fertilized avian eggs is an important industrial and ethical problem as male chicks are manually identified and terminated after hatching in routine egg production pipeline. The chemical composition of male and female eggs are known to differentiate, yet there is no non-destructive method deployed. We propose to analyze the chemical combination of fertil…	Raman & Fluorescence	https://www.webofscience.com/wos/woscc/full-record/WOS:000511448500190	SIG PROCESS COMMUN		2018						0
Preusse, Grit; Porstmann, Vincenz; Bartels, Thomas; Schnabel, Christian; Galli, Roberta; Koch, Edmund; Oelschlaegel, Martin; Uckermann, Ortrud; Steiner, Gerald	Highly sensitive and quick in ovo sexing of domestic chicken eggs by two-wavelength fluorescence spectroscopy	The in ovo sexing of chicken eggs is a current task and a prerequisite to overcome the mass killing of male day-old chicks from laying lines. Although various methods have been developed and tested in recent years, practicable methods for sex determination are still missing which can be applicated in poultry hatcheries before the chicken embryo is capable of nociception and pain sensation. Optica…	Raman & Fluorescence	https://www.webofscience.com/wos/woscc/full-record/WOS:000893399500001	ANAL BIOANAL CHEM	FEB	2023	415	4	603	613	10.1007/s00216-022-04446-0	1
Bartels, T; Fischer, B; Krueger, P; Koch, E; Ryll, M; Krautwald-Junghanns, ME	3D-X-ray micro computed tomography and optical coherence tomography as methods for the localization of the germinal disk in the newly laid unincubated chicken egg	The routine culling of the male offspring of hybrid layer type chickens is met Summary with increasing public disapproval for both ethical and legal reasons. Until now practice-oriented methods for reliable sex diagnosis prior to hatch could not be developed. Molecular genetical analysis of blastodermic cells can be used for sex determination in unincubated eggs; however, knowledge of the precise…	RF & NMR	https://www.webofscience.com/wos/woscc/full-record/WOS:000256489800002	DEUT TIERARZTL WOCH	MAY	2008	115	5	182	188	10.2376/0341-6593-115-182	7
Burkhardt, A; Geissler, S; Cimalla, P; Walther, J; Koch, E	Minimal invasive localization of the germinal disc in ovo for subsequent chicken sexing using optical coherence tomography	Reason for using optical coherence tomography (OCT) to locate the germinal disc is the questionable and ethically alarming killing of male layer chickens because for the layer line only the females are necessary. To avoid this and to protect the animal rights, the sex of the fertilized chicken egg has to be determined as early as possible in the unincubated state. Because the information whether …	RF & NMR	https://www.webofscience.com/wos/woscc/full-record/WOS:000285578400055	PROC SPIE		2010	7554				10.1117/12.839463	6
Burkhardt, A; Meister, S; Bergmann, R; Koch, E	Influence of storage on the position of the germinal disc in the fertilized unincubated chicken egg	The breeding of male layer chickens is currently considered to be highly uneconomical. In Germany alone, 40 to 50 million newly hatched male chickens were killed annually immediately after hatching. Therefore, it is necessary to find a method for sexing chickens early in the embryonic development, preferably before incubation. The genotypic sex of an egg can be determined using information found …	RF & NMR	https://www.webofscience.com/wos/woscc/full-record/WOS:000295033200006	POULTRY SCI	OCT 1	2011	90	10	2169	2173	10.3382/ps.2010-01179	1
Klein, S; Baulain, U; Rokitta, M; Marx, G; Thielebein, J; Ellendorff, F	Sexing the freshly laid egg - development of embryos after manipulation; analytical approach and localization of the blastoderm in the intact egg	The genetic sex of the chicken is defined within the maturing ovum before ovulation. At the time of oviposition the-embryo in the fertilized chicken egg has formed the blastoderm on top of the yolk and contains about sixty thousand cells. Here we report on studies on the development of the embryo throughout incubation following cell biopsy from the blastoderm of the freshly laid egg and on analyt…	RF & NMR	https://www.webofscience.com/wos/woscc/full-record/WOS:000181773800008	WORLD POULTRY SCI J	MAR	2003	59	1	39	45		9
Corion, Matthias; Keresztes, Janos; De Ketelaere, Bart; Saeys, Wouters	In ovo sexing of eggs from brown breeds with a gender-specific color using visible-near-infrared spectroscopy: effect of incubation day and measurement configuration	The culling of day-old male chicks is an animal welfare issue within the laying hen industry that raises substantial ethical concern. Alternative methods are sought to pre-select males during embryonic development. This method is called in ovo sexing and allows more humane male culling. A robust and non-invasive in ovo color sexing technique was developed and validated in this research. To this e…	VIS-NIR	https://www.webofscience.com/wos/woscc/full-record/WOS:000821348600019	POULTRY SCI	MAR	2022	101	5			10.1016/j.psj.2022.101782	3
Gohler, D; Fischer, B; Meissner, S	In-ovo sexing of 14-day-old chicken embryos by pattern analysis in hyperspectral images (VIS/NIR spectra): A non-destructive method for layer lines with gender-specific down feather color	Up to now there is no economically maintainable modality for chicken sexing in early embryonic stages (first 3 d) that is suitable for large-scale application in the commercial hatcheries. Hence, the culling of male day-old chicks of layer lines is still the normal procedure. In this paper we present a non-destructive optical technique for gender determination in layer lines with gender-specific …	VIS-NIR	https://www.webofscience.com/wos/woscc/full-record/WOS:000391681900001	POULTRY SCI	JAN	2017	96	1	1	4	10.3382/ps/pew282	20
Khaliduzzaman, A; Fujitani, S; Kashimori, A; Suzuki, T; Ogawa, Y; Kondo, N	Non-invasive broiler chick embryo sexing based on opacity value of incubated eggs	In boiler production there is a gender biased preference for males, while for layer strains it is females. Thus, there is need for non-intrusive, early sex discrimination of chick embryos that is currently not being met. Hence, the motivation for the current study to investigate sex based growth difference in terms of opacity in order to classify the sex of incubated eggs. As a model, eggs from a…	VIS-NIR	https://www.webofscience.com/wos/woscc/full-record/WOS:000461263400004	COMPUT ELECTRON AGR	MAR	2019	158		30	35	10.1016/j.compag.2019.01.029	13
Li, QX; Wang, QH; Ma, MH; Xiao, SJ; Shi, H	Non-Destructive Detection of Male and Female Information of Early Duck Embryos Based on Visible/Near Infrared Spectroscopy and Deep Learning	Gender identification of embryonated eggs in China has always been a key issue in poultry industry development. In poultry meat production, males tend to be bred, while the egg production industry tends to breed females. If the male and female eggs can be identified in the early hatching process, it will reduce the cost of poultry hatching industry improve the economic benefits of poultry egg and…	VIS-NIR	https://www.webofscience.com/wos/woscc/full-record/WOS:000671195700022	SPECTROSC SPECT ANAL	JUN	2021	41	6	1800	1805	10.3964/j.issn.1000-0593(2021)06-1800-06	6
Rahman, A; Syduzzaman, M; Khaliduzzaman, A; Fujitani, S; Kashimori, A; Suzuki, T; Ogawa, Y; Kondo, N	Nondestructive sex-specific monitoring of early embryonic development rate in white layer chicken eggs using visible light transmission	1. Sex-specific variations in early embryonic development rates may pre-empt later variations in embryonic development through to pipping and hatching. Given that erythropoiesis (blood production) can be equated with early embryonic growth rate, it was hypothesised that blood pigment haemoglobin can act as a specific spectral fingerprint for changes in growth rate. Moreover, by measuring longitud…	VIS-NIR	https://www.webofscience.com/wos/woscc/full-record/WOS:000511528000001	BRIT POULTRY SCI	MAR 3	2020	61	2	209	216	10.1080/00071668.2019.1702149	7
Costanzo, A; Panseri, S; Giorgi, A; Romano, A; Caprioli, M; Saino, N	The Odour of Sex: Sex-Related Differences in Volatile Compound Composition among Barn Swallow Eggs Carrying Embryos of Either Sex	Avian communication has been traditionally believed to be mainly mediated by visual and auditory channels. However, an increasing number of studies are disclosing the role of olfaction in the interaction of birds with their social environment and with other species, as well as in other behaviors such as nest recognition, food location and navigation. Olfaction has also been suggested to play a ro…	VOC	https://www.webofscience.com/wos/woscc/full-record/WOS:000387909300009	PLOS ONE	NOV 16	2016	11	11			10.1371/journal.pone.0165055	9
Webster, B; Hayes, W; Pike, TW	Avian Egg Odour Encodes Information on Embryo Sex, Fertility and Development	Avian chemical communication is a rapidly emerging field, but has been hampered by a critical lack of information on volatile chemicals that communicate ecologically relevant information (semiochemicals). A possible, but as yet unexplored, function of olfaction and chemical communication in birds is in parent-embryo and embryo-embryo communication. Communication between parents and developing emb…	VOC	https://www.webofscience.com/wos/woscc/full-record/WOS:000348732100035	PLOS ONE	JAN 28	2015	10	1			10.1371/journal.pone.0116345	34
Xiang, XL; Hu, G; Jin, YG; Jin, GF; Ma, MH	Nondestructive characterization gender of chicken eggs by odor using SPME/GC-MS coupled with chemometrics	It's a difficult task for researchers to identify the gender of chicken eggs by nondestructive approach in the early of incubation, which not only could reduce the cost of incubation, but also could improve the welfare of chicks. Therefore, SPME/GC-MS has been applied to investigate its potential as a nondestructive tool for characterizing the differences of odor between male and female chicken e…	VOC	https://www.webofscience.com/wos/woscc/full-record/WOS:000742446100008	POULTRY SCI	MAR	2022	101	3			10.1016/j.psj.2021.101619	1

## Sheet: Patent_Publications
Nr.App	Nr.Pub	Family	Title	Category	Priorit	Applicant	Inventor	Link	Publ_nr	Publ_date	App_Nr	App_date	Latest Legal status	Event date	Publ_Latest	Simple_Legal status (May 2023)
11	14	53800839	Method and device for introducing an opening into the calcareous shell in the region of the blunt end of incubated bird eggs with an embyro	Raman & Fluorescence	2015-07-29	Agri Advanced Tech GmbH [DE]	Hurlin Joerg; Meissner Sven; Fischer Bjoern	https://worldwide.espacenet.com/patent/search?q=pn%3DAU2016299830B2	AU2016299830B2	2018-02-08	AU2016299830A	2016-07-29	F: IP right grant	2021-09-23	AU2016299830B2	Active
11	14	53800839	Método e aparelho para criar uma abertura na casca calcificada na região da extremidade de fim abrupto de um ovo de ave incubado com embrião e para determinar o sexo do mesmo	Raman & Fluorescence	2015-07-29	Agri Advanced Tech GmbH [DE]	Hurlin Joerg; Meissner Sven; Fischer Bjoern	https://worldwide.espacenet.com/patent/search?q=pn%3DBR112018000926A2	BR112018000926A2	2018-09-11	BR112018000926A	2016-07-29	B: Application discontinuation	2022-03-03	BR112018000926A2	Inactive
11	14	53800839	Método e aparelho para criar uma abertura na casca calcificada na região da extremidade de fim abrupto de um ovo de ave incubado com embrião e para determinar o sexo do mesmo	Raman & Fluorescence	2015-07-29	Agri Advanced Tech GmbH [DE]	Hurlin Joerg; Meissner Sven; Fischer Bjoern	https://worldwide.espacenet.com/patent/search?q=pn%3DCA2991603A1	CA2991603A1	2017-02-02	CA2991603A	2016-07-29	D: Search and examination	2023-02-28	CA2991603A1	Pending
11	14	53800839	Fremgangsmåde og indretning til anbringelse af en åbning i kalkskallen i området ved den stumpe spidse ende af udrugede fugleæg med foster	Raman & Fluorescence	2015-07-29	Agri Advanced Tech GmbH [DE]	Hurlin Joerg; Meissner Sven; Fischer Bjoern	https://worldwide.espacenet.com/patent/search?q=pn%3DDK3177918T3	DK3177918T3	2018-09-03	DK16754418T	2016-07-29	Unknown (Inactive)	NA	DK3177918T3	Unknown
11	14	53800839	Method and device for inserting an opening into the lime shell in the area of the blunt pole of incubated bird eggs with an embryo	Raman & Fluorescence	2015-07-29	Agri Advanced Tech GmbH [DE]	Hurlin Joerg; Meissner Sven; Fischer Bjoern	https://worldwide.espacenet.com/patent/search?q=pn%3DEP3177918B1	EP3177918B1	2018-06-27	EP16754418A	2016-07-29	U: Payment	2022-12-30	EP3177918B1	Active
11	14	53800839	Method and device for introducing an opening into the calcareous shell in the region of the blunt end of incubated bird eggs with an embyro	Raman & Fluorescence	2015-07-29	Agri Advanced Tech GmbH [DE]	Hurlin Joerg; Meissner Sven; Fischer Bjoern	https://worldwide.espacenet.com/patent/search?q=pn%3DWO2017017277A1	WO2017017277A1	2017-02-02	EP2016068243W	2016-07-29	A: Application filling	2018-09-11	WO2017017277A1	Pending
11	14	53800839	Procedimiento y dispositivo para la incorporación de una abertura en la cáscara calcárea en la zona del polo romo de huevos de ave incubados con embrión	Raman & Fluorescence	2015-07-29	Agri Advanced Tech GmbH [DE]	Hurlin Joerg; Meissner Sven; Fischer Bjoern	https://worldwide.espacenet.com/patent/search?q=pn%3DES2687143T3	ES2687143T3	2018-10-23	ES16754418T	2016-07-29	Unknown (Active)	NA	ES2687143T3	Unknown
11	14	53800839	Method and device for inserting an opening into the lime shell in the area of the blunt pole of incubated bird eggs with an embryo	Raman & Fluorescence	2015-07-29	Agri Advanced Tech GmbH [DE]	Hurlin Joerg; Meissner Sven; Fischer Bjoern	https://worldwide.espacenet.com/patent/search?q=pn%3DHUE039230T2	HUE039230T2	2018-12-28	HUE16754418A	2016-07-29	Unknown (Inactive)	NA	HUE039230T2	Unknown
11	14	53800839	Method and apparatus for creating an opening in the calcified shell in the region of the blunt end of an incubated bird egg with embryo and for determining the sex thereof	Raman & Fluorescence	2015-07-29	Agri Advanced Tech GmbH [DE]	Hurlin Joerg; Meissner Sven; Fischer Bjoern	https://worldwide.espacenet.com/patent/search?q=pn%3DNZ739343A	NZ739343A	2023-01-27	NZ73934316A	2016-07-29	Unknown	NA	NZ739343A	Unknown
11	14	53800839	Method and device for inserting an opening into the lime shell in the area of the blunt pole of incubated bird eggs with an embryo	Raman & Fluorescence	2015-07-29	Agri Advanced Tech GmbH [DE]	Hurlin Joerg; Meissner Sven; Fischer Bjoern	https://worldwide.espacenet.com/patent/search?q=pn%3DPL3177918T3	PL3177918T3	2018-12-31	PL16754418T	2016-07-29	Unknown (Inactive)	NA	PL3177918T3	Unknown
11	14	53800839	Method and apparatus for creating an opening in the calcified shell in the region of the blunt end of an incubated bird egg with embryo and for determining the sex thereof	Raman & Fluorescence	2015-07-29	Agri Advanced Tech GmbH [DE]	Hurlin Joerg; Meissner Sven; Fischer Bjoern	https://worldwide.espacenet.com/patent/search?q=pn%3DUS10458967B2	US10458967B2	2019-10-29	US201615742767A	2016-07-29	U: Payment	2023-03-07	US10458967B2	Active
1	1	57708435	Method and system for determining the sex in-ovo or determining the sex of living birds	Raman & Fluorescence	2016-12-23	Agri Advanced Tech GmbH [DE]	Herzog Sebastian [DE]; hurlin Jorg [DE]	https://worldwide.espacenet.com/patent/search?q=pn%3DWO2018115280A1	WO2018115280A1	2018-06-28	EP2017084084W	2017-12-21	A: Application filling	2019-12-25	WO2018115280A1	Pending
1	1	74124995	Non-invasive method of determining properties of a chicken egg and/or properties of a chicken embryo inside the eggs using near IR spectroscopy, respective system and uses thereof	VIS-NIR	2020-12-17	Agri Advanced Tech GmbH [DE]	Hurlin Joerg [DE]	https://worldwide.espacenet.com/patent/search?q=pn%3DWO2022129537A1	WO2022129537A1	2022-06-23	EP2021086509W	2021-12-17	W: Other	2022-08-03	WO2022129537A1	Pending
11	14	53800839	Method and device for introducing an opening into the calcareous shell in the region of the blunt end of incubated bird eggs with an embyro	Raman & Fluorescence	2015-07-29	Agri Advanced Tech GmbH [DE]	Hurlin Joerg; Meissner Sven; Fischer Bjoern	https://worldwide.espacenet.com/patent/search?q=pn%3DAU2016299830A1	AU2016299830A1	2018-02-08	AU2016299830A	2016-07-29	F: IP right grant	2021-09-23	AU2016299830B2	Active
11	14	53800839	Method and device for inserting an opening into the lime shell in the area of the blunt pole of incubated bird eggs with an embryo	Raman & Fluorescence	2015-07-29	Agri Advanced Tech GmbH [DE]	Hurlin Joerg; Meissner Sven; Fischer Bjoern	https://worldwide.espacenet.com/patent/search?q=pn%3DEP3177918A1	EP3177918A1	2017-06-14	EP16754418A	2016-07-29	U: Payment	2022-12-30	EP3177918B1	Active
11	14	53800839	Method and apparatus for creating an opening in the calcified shell in the region of the blunt end of an incubated bird egg with embryo and for determining the sex thereof	Raman & Fluorescence	2015-07-29	Agri Advanced Tech GmbH [DE]	Hurlin Joerg; Meissner Sven; Fischer Bjoern	https://worldwide.espacenet.com/patent/search?q=pn%3DUS2018196024A1	US2018196024A1	2018-07-12	US201615742767A	2016-07-29	U: Payment	2023-03-07	US10458967B2	Active
10	15	40129126	Modulating production traits in avians	Genetic engineering	2008-06-12	Australian Poultry CRC PTY LTD [AU]; CommW Scient Ind Res Org [AU]	John William Lowenthal [AU]; Robert John Moore [AU]; Timothy James Doran [AU]	https://worldwide.espacenet.com/patent/search?q=pn%3DAU2008261604B2	AU2008261604B2	2012-05-24	AU2008261604A	2008-06-12	H: IP right cessation	2018-01-18	AU2008261604B2	Inactive
10	15	40129126	Modulating production traits in avians	Genetic engineering	2008-06-12	Australian Poultry CRC PTY LTD [AU]; CommW Scient Ind Res Org [AU]	John William Lowenthal [AU]; Robert John Moore [AU]; Timothy James Doran [AU]	https://worldwide.espacenet.com/patent/search?q=pn%3DBRPI0812500A2	BRPI0812500A2	2019-09-24	BRPI0812500A	2008-06-12	H: IP right cessation	2020-01-21	BRPI0812500A2	Inactive
10	15	40129126	Modulating production traits in avians	Genetic engineering	2008-06-12	Australian Poultry CRC PTY LTD [AU]; CommW Scient Ind Res Org [AU]	John William Lowenthal [AU]; Robert John Moore [AU]; Timothy James Doran [AU]	https://worldwide.espacenet.com/patent/search?q=pn%3DCN101802173B	CN101802173B	2014-09-24	CN200880102770A	2008-06-12	H: IP right cessation	2018-07-10	CN101802173B	Inactive
10	15	40129126	Modulating production traits in avians	Genetic engineering	2008-06-12	Australian Poultry CRC PTY LTD [AU]; CommW Scient Ind Res Org [AU]	John William Lowenthal [AU]; Robert John Moore [AU]; Timothy James Doran [AU]	https://worldwide.espacenet.com/patent/search?q=pn%3DEP2167645A4	EP2167645A4	2012-04-18	EP08756916A	2008-06-12	B: Application discontinuation	2018-01-05	EP2167645A4	Inactive
10	15	40129126	Modulating production traits in avians	Genetic engineering	2008-06-12	Australian Poultry CRC PTY LTD [AU]; CommW Scient Ind Res Org [AU]	John William Lowenthal [AU]; Robert John Moore [AU]; Timothy James Doran [AU]	https://worldwide.espacenet.com/patent/search?q=pn%3DJP5554231B2	JP5554231B2	2014-07-23	JP2010511446A	2008-06-12	H: IP right cessation	2017-06-06	JP5554231B2	Inactive
10	15	40129126	Modulating production traits in avians	Genetic engineering	2008-06-12	Australian Poultry CRC PTY LTD [AU]; CommW Scient Ind Res Org [AU]	John William Lowenthal [AU]; Robert John Moore [AU]; Timothy James Doran [AU]	https://worldwide.espacenet.com/patent/search?q=pn%3DMX2009013532A	MX2009013532A	2010-03-04	MX2009013532A	2008-06-12	F: IP right grant	2014-05-22	MX2009013532A	Active
10	15	40129126	Modulating production traits in avians	Genetic engineering	2008-06-12	Australian Poultry CRC PTY LTD [AU]; CommW Scient Ind Res Org [AU]	John William Lowenthal [AU]; Robert John Moore [AU]; Timothy James Doran [AU]	https://worldwide.espacenet.com/patent/search?q=pn%3DRU2518681C2	RU2518681C2	2014-06-10	RU2010100886A	2008-06-12	H: IP right cessation	2018-03-22	RU2518681C2	Inactive
10	15	40129126	Modulating production traits in avians	Genetic engineering	2008-06-12	Australian Poultry CRC PTY LTD [AU]; CommW Scient Ind Res Org [AU]	John William Lowenthal [AU]; Robert John Moore [AU]; Timothy James Doran [AU]	https://worldwide.espacenet.com/patent/search?q=pn%3DUS2013067606A1	US2013067606A1	2013-03-14	US201213602927A	2012-09-04	B: Application discontinuation	2016-11-12	US2013067606A1	Inactive
10	15	40129126	Modulating production traits in avians	Genetic engineering	2008-06-12	Australian Poultry CRC PTY LTD [AU]; CommW Scient Ind Res Org [AU]	John William Lowenthal [AU]; Robert John Moore [AU]; Timothy James Doran [AU]	https://worldwide.espacenet.com/patent/search?q=pn%3DUS2010306869A1	US2010306869A1	2010-12-02	US66409708A	2008-06-12	B: Application discontinuation	2012-09-10	US2010306869A1	Inactive
10	15	40129126	Modulating production traits in avians	Genetic engineering	2008-06-12	Australian Poultry CRC PTY LTD [AU]; CommW Scient Ind Res Org [AU]	John William Lowenthal [AU]; Robert John Moore [AU]; Timothy James Doran [AU]	https://worldwide.espacenet.com/patent/search?q=pn%3DWO2008151364A1	WO2008151364A1	2008-12-18	AU2008000835W	2008-06-12	A: Application filing	2019-09-24	WO2008151364A1	Pending
10	13	48480005	Methods of modulating the sex of avians	Genetic engineering	2008-12-17	Australian Poultry CRC PTY LTD [AU]; CommW Scient Ind Res Org [AU]	John William Lowenthal [AU]; Robert John Moore [AU]; Timothy James Doran [AU]; Craig Smith [AU]; Hendrick Sinclair Andrew [AU]	https://worldwide.espacenet.com/patent/search?q=pn%3DAU2009328633B2	AU2009328633B2	2013-03-28	AU2009328633A	2009-12-16	H: IP right cessation	2015-07-09	AU2009328633B2	Inactive
10	13	48480005	Methods of modulating the sex of avians	Genetic engineering	2008-12-17	Australian Poultry CRC PTY LTD [AU]; CommW Scient Ind Res Org [AU]	John William Lowenthal [AU]; Robert John Moore [AU]; Timothy James Doran [AU]; Craig Smith [AU]; Hendrick Sinclair Andrew [AU]	https://worldwide.espacenet.com/patent/search?q=pn%3DBRPI0923005A2	BRPI0923005A2	2015-08-04	BRPI0923005A	2009-12-16	H: IP right cessation	2016-04-05	BRPI0923005A2	Inactive
10	13	48480005	Methods of modulating the sex of avians	Genetic engineering	2008-12-17	Australian Poultry CRC PTY LTD [AU]; CommW Scient Ind Res Org [AU]	John William Lowenthal [AU]; Robert John Moore [AU]; Timothy James Doran [AU]; Craig Smith [AU]; Hendrick Sinclair Andrew [AU]	https://worldwide.espacenet.com/patent/search?q=pn%3DCA2747120A1	CA2747120A1	2010-06-24	CA2747120A	2009-12-16	H: IP right cessation	2016-01-27	CA2747120A1	Inactive
10	13	48480005	Methods of modulating the sex of avians	Genetic engineering	2008-12-17	Australian Poultry CRC PTY LTD [AU]; CommW Scient Ind Res Org [AU]	John William Lowenthal [AU]; Robert John Moore [AU]; Timothy James Doran [AU]; Craig Smith [AU]; Hendrick Sinclair Andrew [AU]	https://worldwide.espacenet.com/patent/search?q=pn%3DCN102356158B	CN102356158B	2014-04-02	CN200980154743A	2009-12-16	H: IP right cessation	2016-02-10	CN102356158B	Inactive
10	13	48480005	Methods of modulating the sex of avians	Genetic engineering	2008-12-17	Australian Poultry CRC PTY LTD [AU]; CommW Scient Ind Res Org [AU]	John William Lowenthal [AU]; Robert John Moore [AU]; Timothy James Doran [AU]; Craig Smith [AU]; Hendrick Sinclair Andrew [AU]	https://worldwide.espacenet.com/patent/search?q=pn%3DEP2376641A4	EP2376641A4	2013-01-09	EP09832707A	2009-12-16	B: Application discontinuation	2018-07-13	EP2376641A4	Inactive
10	13	48480005	Methods of modulating the sex of avians	Genetic engineering	2008-12-17	Australian Poultry CRC PTY LTD [AU]; CommW Scient Ind Res Org [AU]	John William Lowenthal [AU]; Robert John Moore [AU]; Timothy James Doran [AU]; Craig Smith [AU]; Hendrick Sinclair Andrew [AU]	https://worldwide.espacenet.com/patent/search?q=pn%3DJP2012511915A	JP2012511915A	2012-05-31	JP2011541021A	2009-12-16	D: Search and examination	2014-11-05	JP2012511915A	Pending
10	13	48480005	Methods of modulating the sex of avians	Genetic engineering	2008-12-17	Australian Poultry CRC PTY LTD [AU]; CommW Scient Ind Res Org [AU]	John William Lowenthal [AU]; Robert John Moore [AU]; Timothy James Doran [AU]; Craig Smith [AU]; Hendrick Sinclair Andrew [AU]	https://worldwide.espacenet.com/patent/search?q=pn%3DMX2011006577A	MX2011006577A	2011-07-12	MX2011006577A	2009-12-16	F: IP right grant	2014-01-07	MX2011006577A	Active
10	13	48480005	Methods of modulating the sex of avians	Genetic engineering	2008-12-17	Australian Poultry CRC PTY LTD [AU]; CommW Scient Ind Res Org [AU]	John William Lowenthal [AU]; Robert John Moore [AU]; Timothy James Doran [AU]; Craig Smith [AU]; Hendrick Sinclair Andrew [AU]	https://worldwide.espacenet.com/patent/search?q=pn%3DRU2011129621A	RU2011129621A	2013-01-27	RU2011129621A	2009-12-16	B: Application discontinuation	2015-06-10	RU2011129621A	Inactive
10	13	48480005	Methods of modulating the sex of avians	Genetic engineering	2008-12-17	Australian Poultry CRC PTY LTD [AU]; CommW Scient Ind Res Org [AU]	John William Lowenthal [AU]; Robert John Moore [AU]; Timothy James Doran [AU]; Craig Smith [AU]; Hendrick Sinclair Andrew [AU]	https://worldwide.espacenet.com/patent/search?q=pn%3DUS2012227119A1	US2012227119A1	2012-09-06	US200913139163A	2009-12-16	B: Application discontinuation	2015-01-26	US2012227119A1	Inactive
10	13	48480005	Methods of modulating the sex of avians	Genetic engineering	2008-12-17	Australian Poultry CRC PTY LTD [AU]; CommW Scient Ind Res Org [AU]	John William Lowenthal [AU]; Robert John Moore [AU]; Timothy James Doran [AU]; Craig Smith [AU]; Hendrick Sinclair Andrew [AU]	https://worldwide.espacenet.com/patent/search?q=pn%3DWO2010068978A1	WO2010068978A1	2010-06-24	AU2009001627W	2009-12-16	A: Application filing	2015-08-04	WO2010068978A1	Pending
10	15	40129126	Modulating production traits in avians	Genetic engineering	2008-06-12	Australian Poultry CRC PTY LTD [AU]; CommW Scient Ind Res Org [AU]	John William Lowenthal [AU]; Robert John Moore [AU]; Timothy James Doran [AU]	https://worldwide.espacenet.com/patent/search?q=pn%3DAU2008261604A1	AU2008261604A1	2008-12-18	AU2008261604A	2008-06-12	H: IP right cessation	2018-01-18	AU2008261604B2	Inactive
10	15	40129126	Modulating production traits in avians	Genetic engineering	2008-06-12	Australian Poultry CRC PTY LTD [AU]; CommW Scient Ind Res Org [AU]	John William Lowenthal [AU]; Robert John Moore [AU]; Timothy James Doran [AU]	https://worldwide.espacenet.com/patent/search?q=pn%3DCN101802173A	CN101802173A	2010-08-11	CN200880102770A	2008-06-12	H: IP right cessation	2018-07-10	CN101802173B	Inactive
10	15	40129126	Modulating production traits in avians	Genetic engineering	2008-06-12	Australian Poultry CRC PTY LTD [AU]; CommW Scient Ind Res Org [AU]	John William Lowenthal [AU]; Robert John Moore [AU]; Timothy James Doran [AU]	https://worldwide.espacenet.com/patent/search?q=pn%3DEP2167645A1	EP2167645A1	2010-03-31	EP08756916A	2008-06-12	B: Application discontinuation	2018-01-05	EP2167645A4	Inactive
10	15	40129126	Modulating production traits in avians	Genetic engineering	2008-06-12	Australian Poultry CRC PTY LTD [AU]; CommW Scient Ind Res Org [AU]	John William Lowenthal [AU]; Robert John Moore [AU]; Timothy James Doran [AU]	https://worldwide.espacenet.com/patent/search?q=pn%3DJP2010528667A	JP2010528667A	2010-08-26	JP2010511446A	2008-06-12	H: IP right cessation	2017-06-06	JP5554231B2	Inactive
10	15	40129126	Modulating production traits in avians	Genetic engineering	2008-06-12	Australian Poultry CRC PTY LTD [AU]; CommW Scient Ind Res Org [AU]	John William Lowenthal [AU]; Robert John Moore [AU]; Timothy James Doran [AU]	https://worldwide.espacenet.com/patent/search?q=pn%3DRU2010100886A	RU2010100886A	2011-07-20	RU2010100886A	2008-06-12	H: IP right cessation	2018-03-22	RU2518681C2	Inactive
10	13	48480005	Methods of modulating the sex of avians	Genetic engineering	2008-12-17	Australian Poultry CRC PTY LTD [AU]; CommW Scient Ind Res Org [AU]	John William Lowenthal [AU]; Robert John Moore [AU]; Timothy James Doran [AU]; Craig Smith [AU]; Hendrick Sinclair Andrew [AU]	https://worldwide.espacenet.com/patent/search?q=pn%3DAU2009328633A1	AU2009328633A1	2011-07-28	AU2009328633A	2009-12-16	H: IP right cessation	2015-07-09	AU2009328633B2	Inactive
10	13	48480005	Methods of modulating the sex of avians	Genetic engineering	2008-12-17	Australian Poultry CRC PTY LTD [AU]; CommW Scient Ind Res Org [AU]	John William Lowenthal [AU]; Robert John Moore [AU]; Timothy James Doran [AU]; Craig Smith [AU]; Hendrick Sinclair Andrew [AU]	https://worldwide.espacenet.com/patent/search?q=pn%3DCN102356158A	CN102356158A	2012-02-15	CN200980154743A	2009-12-16	H: IP right cessation	2016-02-10	CN102356158B	Inactive
10	13	48480005	Methods of modulating the sex of avians	Genetic engineering	2008-12-17	Australian Poultry CRC PTY LTD [AU]; CommW Scient Ind Res Org [AU]	John William Lowenthal [AU]; Robert John Moore [AU]; Timothy James Doran [AU]; Craig Smith [AU]; Hendrick Sinclair Andrew [AU]	https://worldwide.espacenet.com/patent/search?q=pn%3DEP2376641A1	EP2376641A1	2011-10-19	EP09832707A	2009-12-16	B: Application discontinuation	2018-07-13	EP2376641A4	Inactive
1	1	26795695	Gender determination of avian embryo	IMS & MS	1998-09-04	Bechtel BWXT Idaho LLC [US]	Daum Keith A [US]; Atkinson David A [US]	https://worldwide.espacenet.com/patent/search?q=pn%3DUS6365339B1	US6365339B1	2002-04-02	US38966099A	1999-09-02	H: IP right cessation	2006-05-30	US6365339B1	Inactive
1	2	69384755	Sex detection system and method for chicken embryonated eggs	Morphometry	2019-09-29	Beijing Res CT Intelligent Equipment Agriculture [CN]	Chen Liping [CN]; Zhang Chi [CN]; Xue Xuzhang [CN]; Fan Shuxiang [CN]; Huang Wenqian [CN]; Li Jiangbo [CN]; Wang Qingyan [CN]; Peng Fa [CN]	https://worldwide.espacenet.com/patent/search?q=pn%3DCN110771533B	CN110771533B	2022-03-01	CN201910934884A	2019-09-29	F: IP right grant	2022-03-01	CN110771533B	Active
1	2	69384755	Sex detection system and method for chicken embryonated eggs	Morphometry	2019-09-29	Beijing Res CT Intelligent Equipment Agriculture [CN]	Chen Liping [CN]; Zhang Chi [CN]; Xue Xuzhang [CN]; Fan Shuxiang [CN]; Huang Wenqian [CN]; Li Jiangbo [CN]; Wang Qingyan [CN]; Peng Fa [CN]	https://worldwide.espacenet.com/patent/search?q=pn%3DCN110771533A	CN110771533A	2020-02-11	CN201910934884A	2019-09-29	F: IP right grant	2022-03-01	CN110771533B	Active
1	1	64568740	Sex identification device of sperm egg and method thereof	Morphometry	2017-05-16	Broad View Co LTD [JP]	Sugiyama Hiroshi [JP]	https://worldwide.espacenet.com/patent/search?q=pn%3DJP2018191559A	JP2018191559A	2018-12-06	JP2017097591A	2017-05-16	Unknown	NA	JP2018191559A	Unknown
1	1	53794773	Gender determination of avian embryos in ovo	RF & NMR	2012-07-30	Bruins Wouter Sebastiaan [NL]	Bruins Wouter Sebastiaan [NL]; Stutterheim Wil Marijn [NL]	https://worldwide.espacenet.com/patent/search?q=pn%3DNL2009255C2	NL2009255C2	2014-02-03	NL2009255A	2012-07-30	F: IP right grant	2020-01-27	NL2009255C2	Active
3	3	10205801	Procédé et appareil pour déterminer la présence et le sexe d'organismes vivants	Other	1935-08-28	Chadfield Cecil; Richard Almas	Chadfield Cecil; Richard Almas	https://worldwide.espacenet.com/patent/search?q=pn%3DFR812134A	FR812134A	1937-04-30	FR812134DA	1936-08-27	Unknown (Active)	NA	FR812134A	Inactive
3	3	10205801	Improvements in or relating to methods of and means for determining the presence of living organisms and/or the sex of living organisms	Other	1935-08-28	Chadfield Cecil; Richard Almas	Chadfield Cecil; Richard Almas	https://worldwide.espacenet.com/patent/search?q=pn%3DGB462237A	GB462237A	1937-03-01	GB2406535A	1935-08-28	Unknown (Active)	NA	GB462237A	Inactive
3	3	10205801	No name	Other	1935-08-28	Chadfield Cecil; Richard Almas	Chadfield Cecil; Richard Almas	https://worldwide.espacenet.com/patent/search?q=pn%3DNL43636C	NL43636C	NA	NL43636DA	NA	Unknown (Inactive)	NA	NL43636C	Inactive
6	9	54478586	Método para la identificación del género en pollos domésticos	DNA analysis	2015-11-03	Diregg Gmbh [DE]	Weigel Martin Christian [DE]; Hofmann-Peiker Karsten [DE]; Kleine Michael [DE]	https://worldwide.espacenet.com/patent/search?q=pn%3DES2772833T3	ES2772833T3	2020-07-08	ES16795257T	2016-11-03	Unknown	NA	ES2772833T3	Unknown
6	9	54478586	Method for gender identification in domestic chicken	DNA analysis	2015-11-03	Diregg Gmbh [DE]	Weigel Martin Christian [DE]; Hofmann-Peiker Karsten [DE]; Kleine Michael [DE]	https://worldwide.espacenet.com/patent/search?q=pn%3DPL3371322T3	PL3371322T3	2020-07-27	PL16795257T	2016-11-03	Unknown	NA	PL3371322T3	Unknown
6	9	54478586	Method for gender identification in domestic chicken	DNA analysis	2015-11-03	Diregg Gmbh [DE]	Weigel Martin Christian [DE]; Hofmann-Peiker Karsten [DE]; Kleine Michael [DE]	https://worldwide.espacenet.com/patent/search?q=pn%3DUS10711305B2	US10711305B2	2020-07-14	US201615772842A	2016-11-03	F: IP right grant	2020-06-24	US10711305B2	Active
34	38	58796444	Methods for gender determination of avian embryos in unhatched eggs and means thereof	Genetic engineering	2015-12-03	Eggxyt LTR [IL]	Offen Daniel [IL]	https://worldwide.espacenet.com/patent/search?q=pn%3DCA3007066A1	CA3007066A1	2017-06-08	CA3007066A	2016-12-01	D: Search and examination	2023-01-12	CA3007066A1	Pending
34	38	58796444	Methods for gender determination of avian embryos in unhatched eggs and means thereof	Genetic engineering	2015-12-03	Eggxyt LTR [IL]	Offen Daniel [IL]	https://worldwide.espacenet.com/patent/search?q=pn%3DCN108474034A	CN108474034A	2018-08-31	CN201680078336A	2016-12-01	B: Application discontinuation	2022-11-01	CN108474034A	Inactive
34	38	58796444	Methods for gender determination of avian embryos in unhatched eggs and means thereof	Genetic engineering	2015-12-03	Eggxyt LTR [IL]	Offen Daniel [IL]	https://worldwide.espacenet.com/patent/search?q=pn%3DEP3384051A4	EP3384051A4	2019-04-24	EP16870133A	2016-12-01	B: Application discontinuation	2023-03-08	EP3384051A4	Inactive
34	38	58796444	Methods for gender determination of avian embryos in unhatched eggs and means thereof	Genetic engineering	2015-12-03	Eggxyt LTR [IL]	Offen Daniel [IL]	https://worldwide.espacenet.com/patent/search?q=pn%3DHK1257753A1	HK1257753A1	2019-10-25	HK19100128A	2019-01-04	Unknown	NA	HK1257753A1	Unknown
34	38	58796444	Methods for gender determination of avian embryos in unhatched eggs and means thereof	Genetic engineering	2015-12-03	Eggxyt LTR [IL]	Offen Daniel [IL]	https://worldwide.espacenet.com/patent/search?q=pn%3DWO2017094015A1	WO2017094015A1	2017-06-08	IL2016051291W	2016-12-01	A: Application filing	2018-07-13	WO2017094015A1	Pending
34	38	58796444	Methods for gender determination of avian embryos in unhatched eggs and means thereof	Genetic engineering	2015-12-03	Eggxyt LTR [IL]	Offen Daniel [IL]	https://worldwide.espacenet.com/patent/search?q=pn%3DIL259721B	IL259721B	2021-12-01	IL25972118A	2018-05-31	Unknown	NA	IL259721B	Unknown
34	38	58796444	Methods for gender determination of avian embryos in unhatched eggs and means thereof	Genetic engineering	2015-12-03	Eggxyt LTR [IL]	Offen Daniel [IL]	https://worldwide.espacenet.com/patent/search?q=pn%3DIL288409A	IL288409A	2022-01-01	IL28840921A	2021-11-25	Unknown	NA	IL288409A	Unknown
34	38	58796444	Methods for gender determination of avian embryos in unhatched eggs and means thereof	Genetic engineering	2015-12-03	Eggxyt LTR [IL]	Offen Daniel [IL]	https://worldwide.espacenet.com/patent/search?q=pn%3DJP2019505175A	JP2019505175A	2019-02-28	JP2018529065A	2016-12-01	D: Search and examination	2022-05-31	JP2019505175A	Pending
34	38	58796444	Methods for gender determination of avian embryos in unhatched eggs and means thereof	Genetic engineering	2015-12-03	Eggxyt LTR [IL]	Offen Daniel [IL]	https://worldwide.espacenet.com/patent/search?q=pn%3DKR20180099704A	KR20180099704A	2018-09-05	KR20187018773A	2016-12-01	Unknown	NA	KR20180099704A	Unknown
34	38	58796444	Methods for gender determination of avian embryos in unhatched eggs and means thereof	Genetic engineering	2015-12-03	Eggxyt LTR [IL]	Offen Daniel [IL]	https://worldwide.espacenet.com/patent/search?q=pn%3DUS2019029236A1	US2019029236A1	2019-01-31	US201815996045A	2018-06-01	B: Application discontinuation	2022-05-07	US2019029236A1	Inactive
34	38	62716101	Methods for gender determination of avian embryos in unhatched eggs and means thereof	Genetic engineering	2017-05-25	Eggxyt LTR [IL]	Offen Daniel [IL]	https://worldwide.espacenet.com/patent/search?q=pn%3DAU2018274769A1	AU2018274769A1	2019-12-19	AU2018274769A	2018-05-24	Unknown	NA	AU2018274769A1	Unknown
34	38	62716101	Methods for gender determination of avian embryos in unhatched eggs and means thereof	Genetic engineering	2017-05-25	Eggxyt LTR [IL]	Offen Daniel [IL]	https://worldwide.espacenet.com/patent/search?q=pn%3DBR112019024642A2	BR112019024642A2	2020-06-23	BR112019024642A	2018-05-24	T: Administrative procedure adjustment	2022-05-31	BR112019024642A2	Inactive
34	38	62716101	Methods for gender determination of avian embryos in unhatched eggs and means thereof	Genetic engineering	2017-05-25	Eggxyt LTR [IL]	Offen Daniel [IL]	https://worldwide.espacenet.com/patent/search?q=pn%3DCA3064825A1	CA3064825A1	2018-11-29	CA3064825A	2018-05-24	Unknown	NA	CA3064825A1	Unknown
34	38	62716101	Methods for gender determination of avian embryos in unhatched eggs and means thereof	Genetic engineering	2017-05-25	Eggxyt LTR [IL]	Offen Daniel [IL]	https://worldwide.espacenet.com/patent/search?q=pn%3DCL2019003414A1	CL2019003414A1	2020-08-07	CL2019003414A	2019-11-22	Unknown	NA	CL2019003414A1	Unknown
34	38	62716101	Methods for gender determination of avian embryos in unhatched eggs and means thereof	Genetic engineering	2017-05-25	Eggxyt LTR [IL]	Offen Daniel [IL]	https://worldwide.espacenet.com/patent/search?q=pn%3DCN110891418B	CN110891418B	2022-05-27	CN201880042292A	2018-05-24	F: IP right grant	2022-05-27	CN110891418B	Active
34	38	62716101	Methods for gender determination of avian embryos in unhatched eggs and means thereof	Genetic engineering	2017-05-25	Eggxyt LTR [IL]	Offen Daniel [IL]	https://worldwide.espacenet.com/patent/search?q=pn%3DCN114836475A	CN114836475A	2022-08-02	CN202210492538A	2018-05-24	D: Search and examination	2022-08-19	CN114836475A	Pending
34	38	62716101	Methods for gender determination of avian embryos in unhatched eggs and means thereof	Genetic engineering	2017-05-25	Eggxyt LTR [IL]	Offen Daniel [IL]	https://worldwide.espacenet.com/patent/search?q=pn%3DCO2019014075A2	CO2019014075A2	2020-04-01	CO2019014075A	2019-12-13	Unknown	NA	CO2019014075A2	Unknown
34	38	62716101	Methods for gender determination of avian embryos in unhatched eggs and means thereof	Genetic engineering	2017-05-25	Eggxyt LTR [IL]	Offen Daniel [IL]	https://worldwide.espacenet.com/patent/search?q=pn%3DCR20190569A	CR20190569A	2020-04-19	CR20190569A	2018-05-24	Unknown	NA	CR20190569A	Unknown
34	38	62716101	Methods for gender determination of avian embryos in unhatched eggs and means thereof	Genetic engineering	2017-05-25	Eggxyt LTR [IL]	Offen Daniel [IL]	https://worldwide.espacenet.com/patent/search?q=pn%3DCU20190094A7	CU20190094A7	2020-10-20	CU20190094A	2018-05-24	Unknown	NA	CU20190094A7	Unknown
34	38	62716101	Methods for gender determination of avian embryos in unhatched eggs and means thereof	Genetic engineering	2017-05-25	Eggxyt LTR [IL]	Offen Daniel [IL]	https://worldwide.espacenet.com/patent/search?q=pn%3DDOP2019000298A	DOP2019000298A	2020-09-30	DO2019000298A	2019-11-25	Unknown	NA	DOP2019000298A	Unknown
34	38	62716101	Methods for gender determination of avian embryos in unhatched eggs and means thereof	Genetic engineering	2017-05-25	Eggxyt LTR [IL]	Offen Daniel [IL]	https://worldwide.espacenet.com/patent/search?q=pn%3DEA201992582A1	EA201992582A1	2020-05-19	EA201992582A	2018-05-24	Unknown	NA	EA201992582A1	Unknown
34	38	62716101	Methods for gender determination of avian embryos in unhatched eggs and means thereof	Genetic engineering	2017-05-25	Eggxyt LTR [IL]	Offen Daniel [IL]	https://worldwide.espacenet.com/patent/search?q=pn%3DECSP19087406A	ECSP19087406A	2020-01-31	ECDI201987406A	2019-12-10	Unknown	NA	ECSP19087406A	Unknown
34	38	62716101	Methods for gender determination of avian embryos in unhatched eggs and means thereof	Genetic engineering	2017-05-25	Eggxyt LTR [IL]	Offen Daniel [IL]	https://worldwide.espacenet.com/patent/search?q=pn%3DEP3629719A1	EP3629719A1	2020-04-08	EP18733952A	2018-05-24	D: Search and examination	2023-04-12	EP3629719A1	Pending
34	38	62716101	Methods for gender determination of avian embryos in unhatched eggs and means thereof	Genetic engineering	2017-05-25	Eggxyt LTR [IL]	Offen Daniel [IL]	https://worldwide.espacenet.com/patent/search?q=pn%3DWO2018216022A1	WO2018216022A1	2018-11-29	IL2018050573W	2018-05-24	A: Application filing	2020-06-23	WO2018216022A1	Pending
34	38	62716101	Methods for gender determination of avian embryos in unhatched eggs and means thereof	Genetic engineering	2017-05-25	Eggxyt LTR [IL]	Offen Daniel [IL]	https://worldwide.espacenet.com/patent/search?q=pn%3DIL270903A	IL270903A	2020-01-30	IL27090319A	2019-11-25	Unknown	NA	IL270903A	Unknown
34	38	62716101	Methods for gender determination of avian embryos in unhatched eggs and means thereof	Genetic engineering	2017-05-25	Eggxyt LTR [IL]	Offen Daniel [IL]	https://worldwide.espacenet.com/patent/search?q=pn%3DJP7179776B2	JP7179776B2	2022-11-29	JP2019564948A	2018-05-24	F: IP right grant	2022-11-18	JP7179776B2	Active
34	38	62716101	Methods for gender determination of avian embryos in unhatched eggs and means thereof	Genetic engineering	2017-05-25	Eggxyt LTR [IL]	Offen Daniel [IL]	https://worldwide.espacenet.com/patent/search?q=pn%3DKR20200018486A	KR20200018486A	2020-02-19	KR20197038050A	2018-05-24	Unknown	NA	KR20200018486A	Unknown
34	38	62716101	Methods for gender determination of avian embryos in unhatched eggs and means thereof	Genetic engineering	2017-05-25	Eggxyt LTR [IL]	Offen Daniel [IL]	https://worldwide.espacenet.com/patent/search?q=pn%3DMA48783A	MA48783A	2020-04-08	MA48783A	2018-05-24	Unknown	NA	MA48783A	Unknown
34	38	62716101	Methods for gender determination of avian embryos in unhatched eggs and means thereof	Genetic engineering	2017-05-25	Eggxyt LTR [IL]	Offen Daniel [IL]	https://worldwide.espacenet.com/patent/search?q=pn%3DNI201900121A	NI201900121A	2020-02-14	NI201900121A	2019-11-25	Unknown	NA	NI201900121A	Unknown
34	38	62716101	Methods for gender determination of avian embryos in unhatched eggs and means thereof	Genetic engineering	2017-05-25	Eggxyt LTR [IL]	Offen Daniel [IL]	https://worldwide.espacenet.com/patent/search?q=pn%3DPE20200692A1	PE20200692A1	2020-06-11	PE2019002466A	2018-05-24	Unknown	NA	PE20200692A1	Unknown
34	38	62716101	Methods for gender determination of avian embryos in unhatched eggs and means thereof	Genetic engineering	2017-05-25	Eggxyt LTR [IL]	Offen Daniel [IL]	https://worldwide.espacenet.com/patent/search?q=pn%3DPH12019502663A1	PH12019502663A1	2020-09-28	PH12019502663A	2019-11-25	Unknown	NA	PH12019502663A1	Unknown
34	38	62716101	Methods for gender determination of avian embryos in unhatched eggs and means thereof	Genetic engineering	2017-05-25	Eggxyt LTR [IL]	Offen Daniel [IL]	https://worldwide.espacenet.com/patent/search?q=pn%3DSG11201911686YA	SG11201911686YA	2020-01-30	SG11201911686YA	2018-05-24	Unknown	NA	SG11201911686YA	Unknown
34	38	62716101	Methods for gender determination of avian embryos in unhatched eggs and means thereof	Genetic engineering	2017-05-25	Eggxyt LTR [IL]	Offen Daniel [IL]	https://worldwide.espacenet.com/patent/search?q=pn%3DUS2020283849A1	US2020283849A1	2020-09-10	US201816616858A	2018-05-24	Z: Not classifiable	2022-11-07	US2020283849A1	Pending
34	38	70553201	Methods for gender determination and selection of avian embryos in unhatched eggs	Genetic engineering	2015-12-03	Eggxyt LTR [IL]	Offen Daniel [IL]; Elram Yehuda [IL]	https://worldwide.espacenet.com/patent/search?q=pn%3DUS2020149063A1	US2020149063A1	2020-05-14	US201916729921A	2019-12-30	B: Application discontinuation	2022-08-25	US2020149063A1	Inactive
34	38	58796444	Methods for gender determination of avian embryos in unhatched eggs and means thereof	Genetic engineering	2015-12-03	Eggxyt LTR [IL]	Offen Daniel [IL]	https://worldwide.espacenet.com/patent/search?q=pn%3DEP3384051A1	EP3384051A1	2018-10-10	EP16870133A	2016-12-01	B: Application discontinuation	2023-03-08	EP3384051A4	Inactive
34	38	58796444	Methods for gender determination of avian embryos in unhatched eggs and means thereof	Genetic engineering	2015-12-03	Eggxyt LTR [IL]	Offen Daniel [IL]	https://worldwide.espacenet.com/patent/search?q=pn%3DIL259721A	IL259721A	2018-07-31	IL25972118A	2018-05-31	Unknown	NA	IL259721B	Unknown
34	38	62716101	Methods for gender determination of avian embryos in unhatched eggs and means thereof	Genetic engineering	2017-05-25	Eggxyt LTR [IL]	Offen Daniel [IL]	https://worldwide.espacenet.com/patent/search?q=pn%3DCN110891418A	CN110891418A	2020-03-17	CN201880042292A	2018-05-24	F: IP right grant	2022-05-27	CN110891418B	Active
34	38	62716101	Methods for gender determination of avian embryos in unhatched eggs and means thereof	Genetic engineering	2017-05-25	Eggxyt LTR [IL]	Offen Daniel [IL]	https://worldwide.espacenet.com/patent/search?q=pn%3DJP2020520669A	JP2020520669A	2020-07-16	JP2019564948A	2018-05-24	F: IP right grant	2022-11-18	JP7179776B2	Active
17	26	21835085	Method of sorting birds in ovo	Immunosensing	1996-10-04	EMBREX INC [US]	Phelps Patricia V [US]	https://worldwide.espacenet.com/patent/search?q=pn%3DAT216081T	AT216081T	2002-04-15	AT97912688T	1997-10-03	H: IP right cessation	2002-10-15	AT216081T	Inactive
17	26	21835085	Method of sorting birds in ovo	Immunosensing	1996-10-04	EMBREX INC [US]	Phelps Patricia V [US]	https://worldwide.espacenet.com/patent/search?q=pn%3DAU728248B2	AU728248B2	2001-01-04	AU4980297A	1997-10-03	Unknown	NA	AU728248B2	Inactive
17	26	21835085	Method of sorting birds in ovo	Immunosensing	1996-10-04	EMBREX INC [US]	Phelps Patricia V [US]	https://worldwide.espacenet.com/patent/search?q=pn%3DCA2264714C	CA2264714C	2004-01-20	CA2264714A	1997-10-03	H: IP right cessation	2017-12-06	CA2264714C	Inactive
17	26	21835085	Method of sorting birds in ovo	Immunosensing	1996-10-04	EMBREX INC [US]	Phelps Patricia V [US]	https://worldwide.espacenet.com/patent/search?q=pn%3DCN1165763C	CN1165763C	2004-09-08	CN97198557A	1997-10-03	H: IP right cessation	2017-11-24	CN1165763C	Inactive
17	26	21835085	Method of sorting birds in ovo	Immunosensing	1996-10-04	EMBREX INC [US]	Phelps Patricia V [US]	https://worldwide.espacenet.com/patent/search?q=pn%3DDE69711943T2	DE69711943T2	2002-11-14	DE69711943T	1997-10-03	Unknown	NA	DE69711943T2	Inactive
17	26	21835085	Method of sorting birds in ovo	Immunosensing	1996-10-04	EMBREX INC [US]	Phelps Patricia V [US]	https://worldwide.espacenet.com/patent/search?q=pn%3DDK1021717T3	DK1021717T3	2002-07-08	DK97912688T	1997-10-03	Unknown	NA	DK1021717T3	Inactive
17	26	21835085	Method of sorting birds in ovo	Immunosensing	1996-10-04	EMBREX INC [US]	Phelps Patricia V [US]	https://worldwide.espacenet.com/patent/search?q=pn%3DEA000734B1	EA000734B1	2000-02-28	EA199900343A	1997-10-03	H: IP right cessation	2001-06-25	EA000734B1	Inactive
17	26	21835085	Method of sorting birds in ovo	Immunosensing	1996-10-04	EMBREX INC [US]	Phelps Patricia V [US]	https://worldwide.espacenet.com/patent/search?q=pn%3DEP1021717B1	EP1021717B1	2002-04-10	EP97912688A	1997-10-03	H: IP right cessation	2018-07-31	EP1021717B1	Inactive
17	26	21835085	Method of sorting birds in ovo	Immunosensing	1996-10-04	EMBREX INC [US]	Phelps Patricia V [US]	https://worldwide.espacenet.com/patent/search?q=pn%3DES2175374T3	ES2175374T3	2002-11-16	ES97912688T	1997-10-03	F: IP right grant	2002-11-16	ES2175374T3	Inactive
17	26	21835085	Method of sorting birds in ovo	Immunosensing	1996-10-04	EMBREX INC [US]	Phelps Patricia V [US]	https://worldwide.espacenet.com/patent/search?q=pn%3DID21888A	ID21888A	1999-08-05	ID990149A	1997-10-03	Unknown	NA	ID21888A	Inactive
17	26	21835085	Method of sorting birds in ovo	Immunosensing	1996-10-04	EMBREX INC [US]	Phelps Patricia V [US]	https://worldwide.espacenet.com/patent/search?q=pn%3DJP3293834B2	JP3293834B2	2002-06-17	JP51697798A	1997-10-03	H: IP right cessation	2017-10-03	JP3293834B2	Inactive
17	26	21835085	Method of sorting birds in ovo	Immunosensing	1996-10-04	EMBREX INC [US]	Phelps Patricia V [US]	https://worldwide.espacenet.com/patent/search?q=pn%3DKR100359405B1	KR100359405B1	2002-11-04	KR19997001265A	1999-02-13	H: IP right cessation	2017-10-04	KR100359405B1	Inactive
17	26	21835085	Method of sorting birds in ovo	Immunosensing	1996-10-04	EMBREX INC [US]	Phelps Patricia V [US]	https://worldwide.espacenet.com/patent/search?q=pn%3DUS6506570B1	US6506570B1	2003-01-14	US26936699A	1999-03-23	U: Payment	2014-06-24	US6506570B1	Inactive
17	26	21835085	Method of sorting birds in ovo	Immunosensing	1996-10-04	EMBREX INC [US]	Phelps Patricia V [US]	https://worldwide.espacenet.com/patent/search?q=pn%3DUS6989238B2	US6989238B2	2006-01-24	US30124502A	2002-11-21	U: Payment	2017-06-23	US6989238B2	Inactive
16	28	36180376	VERFAHREN UND GERÄT ZUR IDENTIFIKATION VON LEBENDIGEN EIERN MITTELS PULSFREQUENZ UND EMBRYOBEWEGUNG	VIS-NIR	2005-09-29	EMBREX INC [US]	Hebrank John H [US]	https://worldwide.espacenet.com/patent/search?q=pn%3DAT465632T	AT465632T	2010-05-15	AT05801165T	2005-09-29	H: IP right cessation	2010-10-15	AT465632T	Inactive
16	28	36180376	Método de identificação do sexo de uma pluralidade de ovos	VIS-NIR	2005-09-29	EMBREX INC [US]	Hebrank John H [US]	https://worldwide.espacenet.com/patent/search?q=pn%3DBR122015025061B1	BR122015025061B1	2016-04-12	BR122015025061A	2005-09-29	F: IP right grant	2016-04-12	BR122015025061B1	Active
16	28	36180376	Método de identificação de ovos vivos e aparelho de ovoscopia que identifica ovos vivos dentre uma pluralidade de ovos dentro de um transportador	VIS-NIR	2005-09-29	EMBREX INC [US]	Hebrank John H [US]	https://worldwide.espacenet.com/patent/search?q=pn%3DBRPI0516120B1	BRPI0516120B1	2016-04-12	BRPI0516120A	2005-09-29	F: IP right grant	2016-04-12	BRPI0516120B1	Active
16	28	36180376	Methods and apparatus for identifying and diagnosing live eggs using heart rate and embryo motion	VIS-NIR	2005-09-29	EMBREX INC [US]	Hebrank John H [US]	https://worldwide.espacenet.com/patent/search?q=pn%3DCA2581234A1	CA2581234A1	2006-04-27	CA2581234A	2005-09-29	H: IP right cessation	2010-04-14	CA2581234A1	Active
16	28	36180376	Methods and apparatus for identifying and diagnosing live eggs using heart rate and embryo motion	VIS-NIR	2005-09-29	EMBREX INC [US]	Hebrank John H [US]	https://worldwide.espacenet.com/patent/search?q=pn%3DCN101123875B	CN101123875B	2012-12-05	CN200580034368A	2005-09-29	F: IP right grant	2012-12-15	CN101123875B	Active
16	28	36180376	Methods and apparatus for identifying and diagnosing live eggs using heart rate and embryo motion	VIS-NIR	2005-09-29	EMBREX INC [US]	Hebrank John H [US]	https://worldwide.espacenet.com/patent/search?q=pn%3DCN102907349B	CN102907349B	2015-05-25	CN201210393382A	2005-09-29	F: IP right grant	2015-02-25	CN102907349B	Active
16	28	36180376	Methods and apparatus for identifying and diagnosing live eggs using heart rate and embryo motion	VIS-NIR	2005-09-29	EMBREX INC [US]	Hebrank John H [US]	https://worldwide.espacenet.com/patent/search?q=pn%3DEP1804573B1	EP1804573B1	2010-04-28	EP05801165A	2005-09-29	H: IP right cessation	2010-07-28	EP1804573B1	Inactive
16	28	36180376	Methods and apparatus for identifying and diagnosing live eggs using heart rate and embryo motion	VIS-NIR	2005-09-29	EMBREX INC [US]	Hebrank John H [US]	https://worldwide.espacenet.com/patent/search?q=pn%3DJP5329599B2	JP5329599B2	2011-09-15	JP2011094069A	2011-04-20	U: Payment	2022-07-29	JP5329599B2	Active
16	28	36180376	Method for identifying gender of embryo for multiple eggs having embryos in egg shells	VIS-NIR	2005-09-29	EMBREX INC [US]	Hebrank John H [US]	https://worldwide.espacenet.com/patent/search?q=pn%3DJP5698793B2	JP5698793B2	2013-09-26	JP2013110782A	2013-05-27	U: Payment	2023-01-31	JP5698793B2	Active
16	28	36180376	Methods and apparatus for identifying and diagnosing live eggs using heart rate and embryo motion	VIS-NIR	2005-09-29	EMBREX INC [US]	Hebrank John H [US]	https://worldwide.espacenet.com/patent/search?q=pn%3DKR100956561B1	KR100956561B1	2010-05-07	KR20077007544A	2005-09-29	U: Payment	2019-03-27	KR100956561B1	Active
16	28	36180376	Methods and apparatus for identifying and diagnosing live eggs using heart rate and embryo motion	VIS-NIR	2005-09-29	EMBREX INC [US]	Hebrank John H [US]	https://worldwide.espacenet.com/patent/search?q=pn%3DKR20090009974A	KR20090009974A	2009-01-23	KR20087030293A	2005-09-29	B: Application discontinuation	2010-10-30	KR20090009974A	Inactive
16	28	36180376	Methods and apparatus for identifying and diagnosing live eggs using heart rate and embryo motion	VIS-NIR	2005-09-29	EMBREX INC [US]	Hebrank John H [US]	https://worldwide.espacenet.com/patent/search?q=pn%3DMX2007004507A	MX2007004507A	2007-06-22	MX2007004507A	2005-09-29	F: IP right grant	2010-08-19	MX2007004507A	Active
16	28	36180376	Methods and apparatus for identifying and diagnosing live eggs using heart rate and embryo motion	VIS-NIR	2005-09-29	EMBREX INC [US]	Hebrank John H [US]	https://worldwide.espacenet.com/patent/search?q=pn%3DWO2006044121A3	WO2006044121A3	2007-04-26	US2005034626W	2005-09-29	A: Application filling	2008-08-26	WO2006044121A3	Pending
16	28	36180376	Methods and apparatus for identifying and diagnosing live eggs using heart rate and embryo motion	VIS-NIR	2005-09-29	EMBREX INC [US]	Hebrank John H [US]	https://worldwide.espacenet.com/patent/search?q=pn%3DUS7333187B2	US7333187B2	2008-02-19	US21801305A	2005-09-29	U: Payment	2019-07-16	US7333187B2	Active
9	11	37431849	Competitive particle immunoassay methods utilizing fluorescence microscopy	Immunosensing	2005-05-11	Embrex INC [US]	Tyczkowski Julius [US]; Mahato Dipak [US]; Chalker Alan [US]	https://worldwide.espacenet.com/patent/search?q=pn%3DAU2006247747A1	AU2006247747A1	2006-11-23	AU2006247747A	2006-05-10	B: Application discontinuation	2011-03-03	AU2006247747A1	Inactive
9	11	37431849	Competitive particle immunoassay methods utilizing fluorescence microscopy	Immunosensing	2005-05-11	Embrex INC [US]	Tyczkowski Julius [US]; Mahato Dipak [US]; Chalker Alan [US]	https://worldwide.espacenet.com/patent/search?q=pn%3DBRPI0608805A2	BRPI0608805A2	2010-11-30	BRPI0608805A	2006-05-10	H: IP right cessation	2012-11-20	BRPI0608805A2	Inactive
9	11	37431849	Competitive particle immunoassay methods utilizing fluorescence microscopy	Immunosensing	2005-05-11	Embrex INC [US]	Tyczkowski Julius [US]; Mahato Dipak [US]; Chalker Alan [US]	https://worldwide.espacenet.com/patent/search?q=pn%3DCA2607284A1	CA2607284A1	2006-11-23	CA2607284A	2006-05-10	H: IP right cessation	2011-04-18	CA2607284A1	Inactive
9	11	37431849	Competitive particle immunoassay methods utilizing fluorescence microscopy	Immunosensing	2005-05-11	Embrex INC [US]	Tyczkowski Julius [US]; Mahato Dipak [US]; Chalker Alan [US]	https://worldwide.espacenet.com/patent/search?q=pn%3DCN101218506A	CN101218506A	2008-07-09	CN200680025059A	2006-05-10	B: Application discontinuation	2015-12-04	CN101218506A	Inactive
9	11	37431849	Competitive particle immunoassay methods utilizing fluorescence microscopy	Immunosensing	2005-05-11	Embrex INC [US]	Tyczkowski Julius [US]; Mahato Dipak [US]; Chalker Alan [US]	https://worldwide.espacenet.com/patent/search?q=pn%3DEP1880207A4	EP1880207A4	2010-09-08	EP06759493A	2006-05-10	B: Application discontinuation	2011-09-21	EP1880207A4	Inactive
9	11	37431849	Competitive particle immunoassay methods utilizing fluorescence microscopy	Immunosensing	2005-05-11	Embrex INC [US]	Tyczkowski Julius [US]; Mahato Dipak [US]; Chalker Alan [US]	https://worldwide.espacenet.com/patent/search?q=pn%3DJP2008541090A	JP2008541090A	2008-11-20	JP2008511320A	2006-05-10	D: Search and examination	2010-12-20	JP2008541090A	Pending
9	11	37431849	Competitive particle immunoassay methods utilizing fluorescence microscopy	Immunosensing	2005-05-11	Embrex INC [US]	Tyczkowski Julius [US]; Mahato Dipak [US]; Chalker Alan [US]	https://worldwide.espacenet.com/patent/search?q=pn%3DKR20080015844A	KR20080015844A	2008-02-20	KR20077028690A	2007-12-07	B: Application discontinuation	2010-11-24	KR20080015844A	Inactive
9	11	37431849	Competitive particle immunoassay methods utilizing fluorescence microscopy	Immunosensing	2005-05-11	Embrex INC [US]	Tyczkowski Julius [US]; Mahato Dipak [US]; Chalker Alan [US]	https://worldwide.espacenet.com/patent/search?q=pn%3DMX2007014096A	MX2007014096A	2008-02-07	MX2007014096A	2006-05-10	Unknown	NA	MX2007014096A	Unknown
9	11	37431849	Competitive particle immunoassay methods utilizing fluorescence microscopy	Immunosensing	2005-05-11	Embrex INC [US]	Tyczkowski Julius [US]; Mahato Dipak [US]; Chalker Alan [US]	https://worldwide.espacenet.com/patent/search?q=pn%3DWO2006124456A3	WO2006124456A3	2007-08-09	US2006018085W	2006-05-10	A: Application filing	2010-11-30	WO2006124456A3	Pending
17	26	21835085	Method of sorting birds in ovo	Immunosensing	1996-10-04	EMBREX INC [US]	Phelps Patricia V [US]	https://worldwide.espacenet.com/patent/search?q=pn%3DBR9712485A	BR9712485A	1999-10-19	BR9712485A	1997-10-03	F: IP right grant	2017-05-30	BRPI9712485B1	Inactive
17	26	21835085	Method of sorting birds in ovo	Immunosensing	1996-10-04	EMBREX INC [US]	Phelps Patricia V [US]	https://worldwide.espacenet.com/patent/search?q=pn%3DCA2264714A1	CA2264714A1	1998-04-09	CA2264714A	1997-10-03	H: IP right cessation	2017-12-06	CA2264714C	Inactive
17	26	21835085	Method of sorting birds in ovo	Immunosensing	1996-10-04	EMBREX INC [US]	Phelps Patricia V [US]	https://worldwide.espacenet.com/patent/search?q=pn%3DCN1232545A	CN1232545A	1999-10-20	CN97198557A	1997-10-03	H: IP right cessation	2017-11-24	CN1165763C	Inactive
17	26	21835085	Method of sorting birds in ovo	Immunosensing	1996-10-04	EMBREX INC [US]	Phelps Patricia V [US]	https://worldwide.espacenet.com/patent/search?q=pn%3DEA199900343A1	EA199900343A1	1999-08-26	EA199900343A	1997-10-03	H: IP right cessation	2001-06-25	EA000734B1	Inactive
17	26	21835085	Method of sorting birds in ovo	Immunosensing	1996-10-04	EMBREX INC [US]	Phelps Patricia V [US]	https://worldwide.espacenet.com/patent/search?q=pn%3DEP1021717A1	EP1021717A1	2000-07-26	EP97912688A	1997-10-03	H: IP right cessation	2018-07-31	EP1021717B1	Inactive
17	26	21835085	Method of sorting birds in ovo	Immunosensing	1996-10-04	EMBREX INC [US]	Phelps Patricia V [US]	https://worldwide.espacenet.com/patent/search?q=pn%3DJP2001500622A	JP2001500622A	2001-01-16	JP51697798A	1997-10-03	H: IP right cessation	2017-10-03	JP3293834B2	Inactive
17	26	21835085	Method of sorting birds in ovo	Immunosensing	1996-10-04	EMBREX INC [US]	Phelps Patricia V [US]	https://worldwide.espacenet.com/patent/search?q=pn%3DKR20000029995A	KR20000029995A	2000-05-25	KR19997001265A	1999-02-13	H: IP right cessation	2017-10-04	KR100359405B1	Inactive
16	28	36180376	Método de identificação de ovos vivos e aparelho de ovoscopia que identifica ovos vivos dentre uma pluralidade de ovos dentro de um transportador	VIS-NIR	2005-09-29	EMBREX INC [US]	Hebrank John H [US]	https://worldwide.espacenet.com/patent/search?q=pn%3DBRPI0516120A	BRPI0516120A	2008-08-26	BRPI0516120A	2005-09-29	F: IP right grant	2016-04-12	BRPI0516120B1	Active
16	28	36180376	Methods and apparatus for identifying and diagnosing live eggs using heart rate and embryo motion	VIS-NIR	2005-09-29	EMBREX INC [US]	Hebrank John H [US]	https://worldwide.espacenet.com/patent/search?q=pn%3DCN101123875A	CN101123875A	2008-02-13	CN200580034368A	2005-09-29	F: IP right grant	2012-12-15	CN101123875B	Active
16	28	36180376	Methods and apparatus for identifying and diagnosing live eggs using heart rate and embryo motion	VIS-NIR	2005-09-29	EMBREX INC [US]	Hebrank John H [US]	https://worldwide.espacenet.com/patent/search?q=pn%3DCN102907349A	CN102907349A	2013-02-06	CN201210393382A	2005-09-29	F: IP right grant	2015-02-25	CN102907349B	Active
16	28	36180376	Methods and apparatus for identifying and diagnosing live eggs using heart rate and embryo motion	VIS-NIR	2005-09-29	EMBREX INC [US]	Hebrank John H [US]	https://worldwide.espacenet.com/patent/search?q=pn%3DEP1804573A2	EP1804573A2	2007-07-11	EP05801165A	2005-09-29	H: IP right cessation	2010-07-28	EP1804573B1	Inactive
16	28	36180376	Methods and apparatus for identifying and diagnosing live eggs using heart rate and embryo motion	VIS-NIR	2005-09-29	EMBREX INC [US]	Hebrank John H [US]	https://worldwide.espacenet.com/patent/search?q=pn%3DEP1804573A4	EP1804573A4	2008-04-23	EP05801165A	2005-09-29	H: IP right cessation	2010-07-28	EP1804573B1	Inactive
16	28	36180376	Methods and apparatus for identifying and diagnosing live eggs using heart rate and embryo motion	VIS-NIR	2005-09-29	EMBREX INC [US]	Hebrank John H [US]	https://worldwide.espacenet.com/patent/search?q=pn%3DJP2011177188A	JP2011177188A	2011-09-15	JP2011094069A	2011-04-20	U: Payment	2022-07-29	JP5329599B2	Active
16	28	36180376	Method for identifying gender of embryo for multiple eggs having embryos in egg shells	VIS-NIR	2005-09-29	EMBREX INC [US]	Hebrank John H [US]	https://worldwide.espacenet.com/patent/search?q=pn%3DJP2013188222A	JP2013188222A	2013-09-26	JP2013110782A	2013-05-27	U: Payment	2023-01-31	JP5698793B2	Active
16	28	36180376	Methods and apparatus for identifying and diagnosing live eggs using heart rate and embryo motion	VIS-NIR	2005-09-29	EMBREX INC [US]	Hebrank John H [US]	https://worldwide.espacenet.com/patent/search?q=pn%3DKR20070059132A	KR20070059132A	2007-06-11	KR20077007544A	2005-09-29	U: Payment	2019-03-27	KR100956561B1	Active
16	28	36180376	Methods and apparatus for identifying and diagnosing live eggs using heart rate and embryo motion	VIS-NIR	2005-09-29	EMBREX INC [US]	Hebrank John H [US]	https://worldwide.espacenet.com/patent/search?q=pn%3DWO2006044121A2	WO2006044121A2	2006-04-27	US2005034626W	2005-09-29	A: Application filling	2008-08-26	WO2006044121A3	Pending
16	28	36180376	Methods and apparatus for identifying and diagnosing live eggs using heart rate and embryo motion	VIS-NIR	2005-09-29	EMBREX INC [US]	Hebrank John H [US]	https://worldwide.espacenet.com/patent/search?q=pn%3DUS2006082759A1	US2006082759A1	2006-04-20	US21801305A	2005-09-01	U: Payment	2019-07-16	US7333187B2	Active
9	11	37431849	Competitive particle immunoassay methods utilizing fluorescence microscopy	Immunosensing	2005-05-11	Embrex INC [US]	Tyczkowski Julius [US]; Mahato Dipak [US]; Chalker Alan [US]	https://worldwide.espacenet.com/patent/search?q=pn%3DEP1880207A2	EP1880207A2	2008-01-23	EP06759493A	2006-05-10	B: Application discontinuation	2011-09-21	EP1880207A4	Inactive
9	11	37431849	Competitive particle immunoassay methods utilizing fluorescence microscopy	Immunosensing	2005-05-11	Embrex INC [US]	Tyczkowski Julius [US]; Mahato Dipak [US]; Chalker Alan [US]	https://worldwide.espacenet.com/patent/search?q=pn%3DWO2006124456A2	WO2006124456A2	2006-11-23	US2006018085W	2006-05-10	A: Application filing	2010-11-30	WO2006124456A3	Pending
17	26	21835085	Method of sorting birds in ovo	Immunosensing	1996-10-04	EMBREX INC [US]; Phelps Patricia V [US]	Phelps Patricia V [US]	https://worldwide.espacenet.com/patent/search?q=pn%3DWO9814781A1	WO9814781A1	1998-04-09	US9718251W	1997-10-03	F: IP right grant	2002-09-17	WO9814781A1	Inactive
17	26	21835085	Method of sorting birds in ovo	Immunosensing	1996-10-04	Embrex INC [US]; Res Triangle Park [US]	Embrex INC [US]; Res Triangle Park [US]	https://worldwide.espacenet.com/patent/search?q=pn%3DIL127931A	IL127931A	2001-01-28	IL12793197A	1997-10-03	H: IP right cessation	2018-04-30	IL127931A	Inactive
17	26	21835085	Method of sorting birds in ovo	Immunosensing	1996-10-04	EMBREX INC [US]; Zoetis Services LLC [US]; Embrex Inc Soc Norte Americana [US]	Phelps Patricia V [US]	https://worldwide.espacenet.com/patent/search?q=pn%3DBRPI9712485B1	BRPI9712485B1	2017-05-30	BR9712485A	1997-10-03	F: IP right grant	2017-05-30	BRPI9712485B1	Inactive
3	3	66349212	Device for examining hatching eggs	VIS-NIR	2018-03-11	Evonta Tech GmbH [DE]	Fischer Bjorn [DE]; Meissner Sven [DE]	https://worldwide.espacenet.com/patent/search?q=pn%3DWO2019174661A1	WO2019174661A1	2019-09-19	DE2019000065W	2019-03-10	A: Application filling	2020-10-16	WO2019174661A1	Pending
3	3	66349212	Device for examining hatching eggs	VIS-NIR	2018-03-11	Evonta Tech GmbH [DE]	Fischer Bjorn [DE]; Meissner Sven [DE]	https://worldwide.espacenet.com/patent/search?q=pn%3DEP3765843A1	EP3765843A1	2021-01-20	EP19720765A	2019-03-10	D: Search and examination	2023-03-22	EP3765843A1	Pending
3	3	66349212	Device for examining hatching eggs	VIS-NIR	2018-03-11	Evonta Tech GmbH [DE]	Fischer Bjorn [DE]; Meissner Sven [DE]	https://worldwide.espacenet.com/patent/search?q=pn%3DJP2021516982A	JP2021516982A	2021-07-15	JP2020549598A	2019-03-10	D: Search and examination	2023-01-05	JP2021516982A	Pending
2	2	76206251	Einrichtung zur Untersuchung von Vogeleiern	VIS-NIR	2019-12-20	Evonta Tech GmbH [DE]	Fischer Bjorn [DE]; Meissner Sven [DE]	https://worldwide.espacenet.com/patent/search?q=pn%3DDE102019009002A1	DE102019009002A1	2021-06-24	DE102019009002A	2019-12-20	D: Search and examination	2021-06-08	DE102019009002A1	Pending
2	2	76206251	Apparatus for inspecting bird eggs	VIS-NIR	2019-12-20	Evonta Tech GmbH [DE]	Fischer Bjorn [DE]; Meissner Sven [DE]	https://worldwide.espacenet.com/patent/search?q=pn%3DJP2021099334A	JP2021099334A	2021-07-01	JP2020210106A	2020-12-18	Unknown (Inactive)	NA	JP2021099334A	Unknown
3	5	41683040	Fremgangsmåde til bestemmelse af kønnet af fugleæg	Raman & Fluorescence	2009-12-16	Fraunhofer Ges Forschung [DE]	Opitz Jorg DR [DE]; Fischer Bjorn [DE]; Morgenstern Petra [DE]; Schreiber Jurgen Prof DR [DE]; Gerich Carola [DE]	https://worldwide.espacenet.com/patent/search?q=pn%3DDK2336751T3	DK2336751T3	2014-11-17	DK09015586T	2009-12-16	Unknown (Inactive)	NA	DK2336751T3	Unknown
3	5	41683040	Method for determining the gender of bird eggs	Raman & Fluorescence	2009-12-16	Fraunhofer Ges Forschung [DE]	Opitz Jorg DR [DE]; Fischer Bjorn [DE]; Morgenstern Petra [DE]; Schreiber Jurgen Prof DR [DE]; Gerich Carola [DE]	https://worldwide.espacenet.com/patent/search?q=pn%3DEP2336751B1	EP2336751B1	2014-09-10	EP09015586A	2009-12-16	H: IP right cessation	2018-06-29	EP2336751B1	Inactive
3	5	41683040	Methods for determining the sex of bird eggs	Raman & Fluorescence	2009-12-16	Fraunhofer Ges Forschung [DE]	Opitz Jorg DR [DE]; Fischer Bjorn [DE]; Morgenstern Petra [DE]; Schreiber Jurgen Prof DR [DE]; Gerich Carola [DE]	https://worldwide.espacenet.com/patent/search?q=pn%3DUS8364247B2	US8364247B2	2013-01-29	US96067810A	2009-12-16	U: Payment	2020-07-22	US8364247B2	Active
3	5	41683040	Method for determining the gender of bird eggs	Raman & Fluorescence	2009-12-16	Fraunhofer Ges Forschung [DE]	Opitz Jorg DR [DE]; Fischer Bjorn [DE]; Morgenstern Petra [DE]; Schreiber Jurgen Prof DR [DE]; Gerich Carola [DE]	https://worldwide.espacenet.com/patent/search?q=pn%3DEP2336751A1	EP2336751A1	2011-06-22	EP09015586A	2009-12-16	H: IP right cessation	2018-06-29	EP2336751B1	Inactive
3	5	41683040	Methods for determining the sex of bird eggs	Raman & Fluorescence	2009-12-16	Fraunhofer Ges Forschung [DE]	Opitz Jorg DR [DE]; Fischer Bjorn [DE]; Morgenstern Petra [DE]; Schreiber Jurgen Prof DR [DE]; Gerich Carola [DE]	https://worldwide.espacenet.com/patent/search?q=pn%3DUS2011144473A1	US2011144473A1	2011-06-16	US96067810A	2010-12-06	U: Payment	2020-07-22	US8364247B2	Active
7	10	53887156	Genomic analysis device and methods of use	DNA analysis	2014-08-04	Gencell Biosystems LTD [IE]	Dalton Mark [IE]; Daly John [IE]; MCCabe Mark [IE]; Walsh Padraig [IE]; Daulnay Kevin [IE]; MCGuire David [IE]; Kerin Maria [IE]; O'Connor Maria [IE]; King Colin [IE]; Mooney Keith [IE]	https://worldwide.espacenet.com/patent/search?q=pn%3DCN106574302A	CN106574302A	2017-04-19	CN201580040619A	2015-08-03	B: Application discontinuation	2021-03-30	CN201580040619A	Inactive
7	10	53887156	Genomic analysis device and methods of use	DNA analysis	2014-08-04	Gencell Biosystems LTD [IE]	Dalton Mark [IE]; Daly John [IE]; MCCabe Mark [IE]; Walsh Padraig [IE]; Daulnay Kevin [IE]; MCGuire David [IE]; Kerin Maria [IE]; O'Connor Maria [IE]; King Colin [IE]; Mooney Keith [IE]	https://worldwide.espacenet.com/patent/search?q=pn%3DEP3177917B1	EP3177917B1	2019-10-02	EP15753197A	2015-08-03	U: Payment	2022-11-30	EP3177917B1	Active
7	10	53887156	Dispositivo de análisis genómico y métodos de uso	DNA analysis	2014-08-04	Gencell Biosystems LTD [IE]	Dalton Mark [IE]; Daly John [IE]; MCCabe Mark [IE]; Walsh Padraig [IE]; Daulnay Kevin [IE]; MCGuire David [IE]; Kerin Maria [IE]; O'Connor Maria [IE]; King Colin [IE]; Mooney Keith [IE]	https://worldwide.espacenet.com/patent/search?q=pn%3DES2764276T3	ES2764276T3	2020-06-02	ES15753197T	2015-08-03	Unknown	NA	ES15753197T	Unknown
7	10	53887156	Genomic analysis device and methods of use	DNA analysis	2014-08-04	Gencell Biosystems LTD [IE]	Dalton Mark [IE]; Daly John [IE]; MCCabe Mark [IE]; Walsh Padraig [IE]; Daulnay Kevin [IE]; MCGuire David [IE]; Kerin Maria [IE]; O'Connor Maria [IE]; King Colin [IE]; Mooney Keith [IE]	https://worldwide.espacenet.com/patent/search?q=pn%3DWO2016020838A1	WO2016020838A1	2016-02-11	IB2015055903W	2015-08-03	A: Application filing	2017-03-02	WO2016020838A1	Pending
7	10	53887156	Genomic analysis device and methods of use	DNA analysis	2014-08-04	Gencell Biosystems LTD [IE]	Dalton Mark [IE]; Daly John [IE]; MCCabe Mark [IE]; Walsh Padraig [IE]; Daulnay Kevin [IE]; MCGuire David [IE]; Kerin Maria [IE]; O'Connor Maria [IE]; King Colin [IE]; Mooney Keith [IE]	https://worldwide.espacenet.com/patent/search?q=pn%3DJP2017528123A	JP2017528123A	2017-09-28	JP2017505800A	2015-08-03	D: Search and examination	2020-08-11	JP2017528123A	Pending
7	10	53887156	Genomic analysis device and methods of use	DNA analysis	2014-08-04	Gencell Biosystems LTD [IE]	Dalton Mark [IE]; Daly John [IE]; MCCabe Mark [IE]; Walsh Padraig [IE]; Daulnay Kevin [IE]; MCGuire David [IE]; Kerin Maria [IE]; O'Connor Maria [IE]; King Colin [IE]; Mooney Keith [IE]	https://worldwide.espacenet.com/patent/search?q=pn%3DKR101974915B1	KR101974915B1	2019-05-03	KR20177005879A	2015-08-03	F: IP right grant	2019-02-22	KR101974915B1	Active
7	10	53887156	Genomic analysis device and methods of use	DNA analysis	2014-08-04	Gencell Biosystems LTD [IE]	Dalton Mark [IE]; Daly John [IE]; MCCabe Mark [IE]; Walsh Padraig [IE]; Daulnay Kevin [IE]; MCGuire David [IE]; Kerin Maria [IE]; O'Connor Maria [IE]; King Colin [IE]; Mooney Keith [IE]	https://worldwide.espacenet.com/patent/search?q=pn%3DUS10266878B2	US10266878B2	2019-04-23	US201515319361A	2015-08-03	U: Payment	2022-09-20	US10266878B2	Active
7	10	53887156	Genomic analysis device and methods of use	DNA analysis	2014-08-04	Gencell Biosystems LTD [IE]	Dalton Mark [IE]; Daly John [IE]; MCCabe Mark [IE]; Walsh Padraig [IE]; Daulnay Kevin [IE]; MCGuire David [IE]; Kerin Maria [IE]; O'Connor Maria [IE]; King Colin [IE]; Mooney Keith [IE]	https://worldwide.espacenet.com/patent/search?q=pn%3DEP3177917A1	EP3177917A1	2017-06-14	EP15753197A	2015-08-03	U: Payment	2022-11-30	EP3177917B1	Active
7	10	53887156	Genomic analysis device and methods of use	DNA analysis	2014-08-04	Gencell Biosystems LTD [IE]	Dalton Mark [IE]; Daly John [IE]; MCCabe Mark [IE]; Walsh Padraig [IE]; Daulnay Kevin [IE]; MCGuire David [IE]; Kerin Maria [IE]; O'Connor Maria [IE]; King Colin [IE]; Mooney Keith [IE]	https://worldwide.espacenet.com/patent/search?q=pn%3DKR20170041232A	KR20170041232A	2017-04-14	KR20177005879A	2015-08-03	F: IP right grant	2019-02-22	KR101974915B1	Active
7	10	53887156	Genomic analysis device and methods of use	DNA analysis	2014-08-04	Gencell Biosystems LTD [IE]	Dalton Mark [IE]; Daly John [IE]; MCCabe Mark [IE]; Walsh Padraig [IE]; Daulnay Kevin [IE]; MCGuire David [IE]; Kerin Maria [IE]; O'Connor Maria [IE]; King Colin [IE]; Mooney Keith [IE]	https://worldwide.espacenet.com/patent/search?q=pn%3DUS2017130262A1	US2017130262A1	2017-05-11	US201515319361A	2015-08-03	U: Payment	2022-09-20	US10266878B2	Active
1	1	10012791	Improvements in and connected with appliances adapted to indicate the sex of any living thing and for other analogous purposes	Other	1920-05-10	Henry Allan Williams [GB]	Henry Allan Williams [GB]	https://worldwide.espacenet.com/patent/search?q=pn%3DGB150655A	GB150655A	1920-09-09	GB1287820A	1920-05-10	Unknown (Active)	NA	GB150655A	Inactive
4	6	58709269	Verfahren und Vorrichtung zur Einstellung des Laserfokus eines Anregungslasers in Blut durchflossenen Gefäßen für optische Messungen zur Bestimmung des Geschlechtes von Vogeleiern	Raman & Fluorescence	2016-05-13	Hochschule Fur Technik UND Wirtsch Dresden [DE]; Univ Dresden Tech [DE]	Schart Christoph [DE]; Koch Edmund [DE]; Steiner Gerald [DE]; Schnabel Christian [DE]; Galli Roberta [DE]; Preusse Grit [D]; Dimter Tom [DE]	https://worldwide.espacenet.com/patent/search?q=pn%3DDE102016005974B4	DE102016005974B4	2018-06-14	DE102016005974A	2016-05-13	F: IP right grant	2019-03-15	DE102016005974B4	Active
4	6	58709269	Method and device for adjusting the laser focus of an excitation laser for vessels through which blood flows for optimal measurements for determining the sex of bird eggs	Raman & Fluorescence	2016-05-13	Hochschule Fur Technik UND Wirtsch Dresden [DE]; Univ Dresden Tech [DE]	Schart Christoph [DE]; Koch Edmund [DE]; Steiner Gerald [DE]; Schnabel Christian [DE]; Galli Roberta [DE]; Preusse Grit [D]; Dimter Tom [DE]	https://worldwide.espacenet.com/patent/search?q=pn%3DEP3244197B1	EP3244197B1	2021-01-27	EP17170602A	2017-05-11	U: Payment	2022-08-31	EP3244197B1	Active
4	6	58709269	Procedimiento y dispositivo para el ajuste del foco láser de un láser de excitación en vasos sanguíneos para mediciones ópticas para la determinación del sexo de huevos de ave	Raman & Fluorescence	2016-05-13	Hochschule Fur Technik UND Wirtsch Dresden [DE]; Univ Dresden Tech [DE]	Schart Christoph [DE]; Koch Edmund [DE]; Steiner Gerald [DE]; Schnabel Christian [DE]; Galli Roberta [DE]; Preusse Grit [D]; Dimter Tom [DE]	https://worldwide.espacenet.com/patent/search?q=pn%3DES2863251T3	ES2863251T3	2021-10-11	ES17170602T	2017-05-11	Unknown	NA	ES2863251T3	Unknown
4	6	58709269	Method and device for adjusting the laser focus of an excitation laser for vessels through which blood flows for optimal measurements for determining the sex of bird eggs	Raman & Fluorescence	2016-05-13	Hochschule Fur Technik UND Wirtsch Dresden [DE]; Univ Dresden Tech [DE]	Schart Christoph [DE]; Koch Edmund [DE]; Steiner Gerald [DE]; Schnabel Christian [DE]; Galli Roberta [DE]; Preusse Grit [D]; Dimter Tom [DE]	https://worldwide.espacenet.com/patent/search?q=pn%3DPL3244197T3	PL3244197T3	2021-11-29	PL17170602T	2017-05-11	Unknown	NA	PL3244197T3	Unknown
4	6	58709269	Verfahren und Vorrichtung zur Einstellung des Laserfokus eines Anregungslasers in Blut durchflossenen Gefäßen für optische Messungen zur Bestimmung des Geschlechtes von Vogeleiern	Raman & Fluorescence	2016-05-13	Hochschule Fur Technik UND Wirtsch Dresden [DE]; Univ Dresden Tech [DE]	Schart Christoph [DE]; Koch Edmund [DE]; Steiner Gerald [DE]; Schnabel Christian [DE]; Galli Roberta [DE]; Preusse Grit [D]; Dimter Tom [DE]	https://worldwide.espacenet.com/patent/search?q=pn%3DDE102016005974A1	DE102016005974A1	2017-11-16	DE102016005974A	2016-05-13	F: IP right grant	2019-03-15	DE102016005974B4	Active
4	6	58709269	Method and device for adjusting the laser focus of an excitation laser for vessels through which blood flows for optimal measurements for determining the sex of bird eggs	Raman & Fluorescence	2016-05-13	Hochschule Fur Technik UND Wirtsch Dresden [DE]; Univ Dresden Tech [DE]	Schart Christoph [DE]; Koch Edmund [DE]; Steiner Gerald [DE]; Schnabel Christian [DE]; Galli Roberta [DE]; Preusse Grit [D]; Dimter Tom [DE]	https://worldwide.espacenet.com/patent/search?q=pn%3DEP3244197A1	EP3244197A1	2017-11-15	EP17170602A	2017-05-11	U: Payment	2022-08-31	EP3244197B1	Active
8	13	27800473	Method and apparatus for determining the sex of fertilized egg	Morphometry	2002-03-27	Horiuchi KK [JP]	Taniguchi Ryosuke [JP]	https://worldwide.espacenet.com/patent/search?q=pn%3DCN100397077C	CN100397077C	2008-06-25	CN03121362A	2003-03-26	F: IP right grant	2008-06-25	CN100397077C	Inactive
8	13	27800473	Method and apparatus for determining the sex of fertilized egg	Morphometry	2002-03-27	Horiuchi KK [JP]	Taniguchi Ryosuke [JP]	https://worldwide.espacenet.com/patent/search?q=pn%3DCN1449655A	CN1449655A	2003-10-22	CN03121362A	2003-03-26	F: IP right grant	2008-06-25	CN100397077C	Inactive
1	2	26582006	Method for sexing fowl egg and apparatus therefor	Morphometry	1999-12-24	Horiuchi KK [JP]; System House KK [JP]	Taniguchi Ryosuke [JP]	https://worldwide.espacenet.com/patent/search?q=pn%3DJP3383808B2	JP3383808B2	2003-03-10	JP2000197113A	2000-06-29	H: IP right cessation	2019-12-27	JP3383808B2	Inactive
1	2	26582006	Method for sexing fowl egg and apparatus therefor	Morphometry	1999-12-24	Horiuchi KK [JP]; System House KK [JP]	Taniguchi Ryosuke [JP]	https://worldwide.espacenet.com/patent/search?q=pn%3DJP2001238559A	JP2001238559A	2001-09-04	JP2000197113A	2000-06-29	H: IP right cessation	2019-12-27	JP3383808B2	Inactive
8	13	27800473	Method and apparatus for determining the sex of fertilized egg	Morphometry	2002-03-27	Horiuchi KK [JP]; Towa Sangyo Kabushiki Kaisha [JP]	Taniguchi Ryosuke [JP]	https://worldwide.espacenet.com/patent/search?q=pn%3DAT404051T	AT404051T	2008-08-15	AT03006736T	2003-03-25	H: IP right cessation	2009-02-15	AT404051T	Inactive
8	13	27800473	Method and apparatus for determining the sex of fertilized egg	Morphometry	2002-03-27	Horiuchi KK [JP]; Towa Sangyo Kabushiki Kaisha [JP]	Taniguchi Ryosuke [JP]	https://worldwide.espacenet.com/patent/search?q=pn%3DEP1348334B1	EP1348334B1	2008-08-13	EP03006736A	2003-03-25	H: IP right cessation	2020-02-28	EP1348334B1	Inactive
8	13	27800473	Method and apparatus for determining the sex of fertilized egg	Morphometry	2002-03-27	Horiuchi KK [JP]; Towa Sangyo Kabushiki Kaisha [JP]	Taniguchi Ryosuke [JP]	https://worldwide.espacenet.com/patent/search?q=pn%3DHK1059353A1	HK1059353A1	2004-07-02	HK04102365A	2004-03-31	H: IP right cessation	2019-11-01	HK1059353A1	Inactive
8	13	27800473	Method and apparatus for determining the sex of fertilized egg	Morphometry	2002-03-27	Horiuchi KK [JP]; Towa Sangyo Kabushiki Kaisha [JP]	Taniguchi Ryosuke [JP]	https://worldwide.espacenet.com/patent/search?q=pn%3DJP4128791B2	JP4128791B2	2008-07-30	JP2002088135A	2002-03-27	H: IP right cessation	2020-05-23	JP4128791B2	Inactive
8	13	27800473	Method and apparatus for determining the sex of fertilized egg	Morphometry	2002-03-27	Horiuchi KK [JP]; Towa Sangyo Kabushiki Kaisha [JP]	Taniguchi Ryosuke [JP]	https://worldwide.espacenet.com/patent/search?q=pn%3DKR100533291B1	KR100533291B1	2005-12-05	KR20030018230A	2003-03-24	H: IP right cessation	2009-11-29	KR20030077994A	Inactive
8	13	27800473	Method and apparatus for determining the sex of fertilized egg	Morphometry	2002-03-27	Horiuchi KK [JP]; Towa Sangyo Kabushiki Kaisha [JP]	Taniguchi Ryosuke [JP]	https://worldwide.espacenet.com/patent/search?q=pn%3DTW200307810A	TW200307810A	2003-12-16	TW92105935A	2003-03-18	Unknown	NA	TW200307810A	Inactive
8	13	27800473	Method and apparatus for determining the sex of fertilized egg	Morphometry	2002-03-27	Horiuchi KK [JP]; Towa Sangyo Kabushiki Kaisha [JP]	Taniguchi Ryosuke [JP]	https://worldwide.espacenet.com/patent/search?q=pn%3DUS7167579B2	US7167579B2	2007-01-23	US23218002A	2002-08-30	U: Payment	2018-07-12	US7167579B2	Active
8	13	27800473	Method and apparatus for determining the sex of fertilized egg	Morphometry	2002-03-27	Horiuchi KK [JP]; Towa Sangyo Kabushiki Kaisha [JP]	Taniguchi Ryosuke [JP]	https://worldwide.espacenet.com/patent/search?q=pn%3DEP1348334A1	EP1348334A1	2003-10-01	EP03006736A	2003-03-25	H: IP right cessation	2020-02-28	EP1348334B1	Inactive
8	13	27800473	Method and apparatus for determining the sex of fertilized egg	Morphometry	2002-03-27	Horiuchi KK [JP]; Towa Sangyo Kabushiki Kaisha [JP]	Taniguchi Ryosuke [JP]	https://worldwide.espacenet.com/patent/search?q=pn%3DJP2003274791A	JP2003274791A	2003-09-30	JP2002088135A	2002-03-27	H: IP right cessation	2020-05-23	JP4128791B2	Inactive
8	13	27800473	Method and apparatus for determining the sex of fertilized egg	Morphometry	2002-03-27	Horiuchi KK [JP]; Towa Sangyo Kabushiki Kaisha [JP]	Taniguchi Ryosuke [JP]	https://worldwide.espacenet.com/patent/search?q=pn%3DKR20030077994A	KR20030077994A	2003-10-04	KR20030018230A	2003-03-24	H: IP right cessation	2009-11-29	KR20030077994A	Inactive
8	13	27800473	Method and apparatus for determining the sex of fertilized egg	Morphometry	2002-03-27	Horiuchi KK [JP]; Towa Sangyo Kabushiki Kaisha [JP]	Taniguchi Ryosuke [JP]	https://worldwide.espacenet.com/patent/search?q=pn%3DUS2003185422A1	US2003185422A1	2003-10-02	US23218002A	2002-08-30	U: Payment	2018-07-12	US7167579B2	Active
22	31	59366469	Method and system for the non-destructive in ovo determination of fowl gender	IMS & MS	2016-05-24	In Ovo B V [NL]	Bruins Wouter Sebastiaan [NL]; Stutterheim Wil Marijn [NL]	https://worldwide.espacenet.com/patent/search?q=pn%3DCA3025127A1	CA3025127A1	2017-11-30	CA3025127A	2017-05-24	D: Search and examination	2022-05-27	CA3025127A1	Pending
22	31	59366469	Method and system for the non-destructive in ovo determination of fowl gender	IMS & MS	2016-05-24	In Ovo B V [NL]	Bruins Wouter Sebastiaan [NL]; Stutterheim Wil Marijn [NL]	https://worldwide.espacenet.com/patent/search?q=pn%3DEP3465222B1	EP3465222B1	2021-03-24	EP17740802A	2017-05-24	U: Payment	2022-08-31	EP3465222B1	Active
22	31	59366469	Method and system for the non-destructive in ovo determination of fowl gender	IMS & MS	2016-05-24	In Ovo B V [NL]	Bruins Wouter Sebastiaan [NL]; Stutterheim Wil Marijn [NL]	https://worldwide.espacenet.com/patent/search?q=pn%3DHUE055153T2	HUE055153T2	2021-11-29	HUE17740802A	2017-05-24	Unknown	NA	HUE055153T2	Unknown
22	31	59366469	Method and system for the non-destructive in ovo determination of fowl gender	IMS & MS	2016-05-24	In Ovo B V [NL]	Bruins Wouter Sebastiaan [NL]; Stutterheim Wil Marijn [NL]	https://worldwide.espacenet.com/patent/search?q=pn%3DIL263138A	IL263138A	2018-12-31	IL26313818A	2018-11-20	Unknown	NA	IL263138A	Unknown
22	31	59366469	Method and system for the non-destructive in ovo determination of fowl gender	IMS & MS	2016-05-24	In Ovo B V [NL]	Bruins Wouter Sebastiaan [NL]; Stutterheim Wil Marijn [NL]	https://worldwide.espacenet.com/patent/search?q=pn%3DKR20190041437A	KR20190041437A	2019-04-22	KR20187037171A	2017-05-24	F: IP right grant	2023-02-09	KR20190041437A	Active
22	31	59366469	Method and system for the non-destructive in ovo determination of fowl gender	IMS & MS	2016-05-24	In Ovo B V [NL]	Bruins Wouter Sebastiaan [NL]; Stutterheim Wil Marijn [NL]	https://worldwide.espacenet.com/patent/search?q=pn%3DWO2017204636A3	WO2017204636A3	2018-01-04	NL2017050330W	2017-05-24	A: Application filing	2019-03-06	WO2017204636A3	Pending
22	31	59366469	Method and system for the non-destructive in ovo determination of fowl gender	IMS & MS	2016-05-24	In Ovo B V [NL]	Bruins Wouter Sebastiaan [NL]; Stutterheim Wil Marijn [NL]	https://worldwide.espacenet.com/patent/search?q=pn%3DUS2020116730A1	US2020116730A1	2020-04-16	US201716302812A	2017-05-24	B: Application discontinuation	2022-11-15	US2020116730A1	Inactive
22	31	59366469	Method and system for the non-destructive in ovo determination of fowl gender	IMS & MS	2016-05-24	In Ovo B V [NL]	Bruins Wouter Sebastiaan [NL]; Stutterheim Wil Marijn [NL]	https://worldwide.espacenet.com/patent/search?q=pn%3DZA201807967B	ZA201807967B	2019-08-28	ZA201807967A	2018-11-26	Unknown	NA	ZA201807967B	Unknown
22	31	61022952	Method and system for the non-destructive in ovo determination of fowl gender	IMS & MS	2016-05-24	In Ovo B V [NL]	Bruins Wouter Sebastiaan [NL]; Stutterheim Wil Marijn [NL]	https://worldwide.espacenet.com/patent/search?q=pn%3DNL2016819B1	NL2016819B1	2017-12-04	NL2016819A	2016-05-24	R: Party data change	2021-07-07	NL2016819B1	Unknown
22	31	61023296	Method, system and food product for the in ovo gender, viability and/or developmental stage determination of embryos of oviparian species	IMS & MS	2016-05-24	In Ovo B V [NL]	Bruins Wouter Sebastiaan [NL]; Stutterheim Wil Marijn [NL]	https://worldwide.espacenet.com/patent/search?q=pn%3DNL2016818B1	NL2016818B1	2017-12-04	NL2016818A	2016-05-24	R: Party data change	2021-07-07	NL2016818B1	Unknown
22	31	59366469	Method and system for the non-destructive in ovo determination of fowl gender	IMS & MS	2016-05-24	In Ovo B V [NL]	Bruins Wouter Sebastiaan [NL]; Stutterheim Wil Marijn [NL]	https://worldwide.espacenet.com/patent/search?q=pn%3DBR112018074071A2	BR112018074071A2	2019-03-06	BR112018074071A	2017-05-24	R: Party data change	2022-06-28	BR112018074071A8	Pending
22	31	59366469	Method and system for the non-destructive in ovo determination of fowl gender	IMS & MS	2016-05-24	In Ovo B V [NL]	Bruins Wouter Sebastiaan [NL]; Stutterheim Wil Marijn [NL]	https://worldwide.espacenet.com/patent/search?q=pn%3DEP3465222A2	EP3465222A2	2019-04-10	EP17740802A	2017-05-24	U: Payment	2022-08-31	EP3465222B1	Active
22	31	59366469	Method and system for the non-destructive in ovo determination of fowl gender	IMS & MS	2016-05-24	In Ovo B V [NL]	Bruins Wouter Sebastiaan [NL]; Stutterheim Wil Marijn [NL]	https://worldwide.espacenet.com/patent/search?q=pn%3DHRP20210991T1	HRP20210991T1	2021-09-17	HRP20210991T	2021-06-23	Unknown	NA	HRP20210991T8	Unknown
22	31	59366469	Method and system for the non-destructive in ovo determination of fowl gender	IMS & MS	2016-05-24	In Ovo B V [NL]	Bruins Wouter Sebastiaan [NL]; Stutterheim Wil Marijn [NL]	https://worldwide.espacenet.com/patent/search?q=pn%3DWO2017204636A2	WO2017204636A2	2017-11-30	NL2017050330W	2017-05-24	A: Application filing	2019-03-06	WO2017204636A3	Pending
22	31	59366469	Method and system for the non-destructive in ovo determination of fowl gender	IMS & MS	2016-05-24	In Ovo B V [NL]; In Ovo Holding B V [NL]	Bruins Wouter Sebastiaan [NL]; Stutterheim Wil Marijn [NL]	https://worldwide.espacenet.com/patent/search?q=pn%3DBR112018074071A8	BR112018074071A8	2022-06-28	BR112018074071A	2017-05-24	R: Party data change	2022-06-28	BR112018074071A8	Pending
20	29	50028615	Gender, viability and/or developmental stage determination of avian embryos in ovo	RF & NMR	2012-07-30	In Ovo Holding B V [NL]	Stutterheim Wil Marijn [NL]; Bruins Wouter Sebastiaan [NL]	https://worldwide.espacenet.com/patent/search?q=pn%3DAU2013297168B2	AU2013297168B2	2019-05-30	AU2013297168A	2013-07-30	F: IP right grant	2019-09-26	AU2013297168B2	Active
20	29	50028615	Gender, viability and/or developmental stage determination of avian embryos in ovo	RF & NMR	2012-07-30	In Ovo Holding B V [NL]	Stutterheim Wil Marijn [NL]; Bruins Wouter Sebastiaan [NL]	https://worldwide.espacenet.com/patent/search?q=pn%3DBR112015002156A2	BR112015002156A2	2017-07-04	BR112015002156A	2013-07-30	R: Party data change	2022-05-17	BR112015002156A2	Pending
20	29	50028615	Gender, viability and/or developmental stage determination of avian embryos in ovo	RF & NMR	2012-07-30	In Ovo Holding B V [NL]	Stutterheim Wil Marijn [NL]; Bruins Wouter Sebastiaan [NL]	https://worldwide.espacenet.com/patent/search?q=pn%3DCA2917414C	CA2917414C	2021-09-14	CA2917414A	2013-07-30	D: Search and examination	2018-06-28	CA2917414C	Pending
20	29	50028615	Gender, viability and/or developmental stage determination of avian embryos in ovo	RF & NMR	2012-07-30	In Ovo Holding B V [NL]	Stutterheim Wil Marijn [NL]; Bruins Wouter Sebastiaan [NL]	https://worldwide.espacenet.com/patent/search?q=pn%3DCN104704360B	CN104704360B	2018-05-15	CN201380046983A	2013-07-30	F: IP right grant	2018-05-15	CN104704360B	Active
20	29	50028615	Gender, viability and/or developmental stage determination of avian embryos in ovo	RF & NMR	2012-07-30	In Ovo Holding B V [NL]	Stutterheim Wil Marijn [NL]; Bruins Wouter Sebastiaan [NL]	https://worldwide.espacenet.com/patent/search?q=pn%3DDK2880440T3	DK2880440T3	2019-02-25	DK13747889T	2013-07-30	Unknown	NA	DK2880440T3	Unknown
20	29	50028615	Gender, viability and/or developmental stage determination of avian embryos in ovo	RF & NMR	2012-07-30	In Ovo Holding B V [NL]	Stutterheim Wil Marijn [NL]; Bruins Wouter Sebastiaan [NL]	https://worldwide.espacenet.com/patent/search?q=pn%3DEP2880440B1	EP2880440B1	2018-10-31	EP13747889A	2013-07-30	U: Payment	2022-12-30	EP2880440B1	Active
20	29	50028615	Gender, viability and/or developmental stage determination of avian embryos in ovo	RF & NMR	2012-07-30	In Ovo Holding B V [NL]	Stutterheim Wil Marijn [NL]; Bruins Wouter Sebastiaan [NL]	https://worldwide.espacenet.com/patent/search?q=pn%3DES2709027T3	ES2709027T3	2019-04-12	ES13747889T	2013-07-30	Unknown	NA	ES2709027T3	Unknown
20	29	50028615	Gender, viability and/or developmental stage determination of avian embryos in ovo	RF & NMR	2012-07-30	In Ovo Holding B V [NL]	Stutterheim Wil Marijn [NL]; Bruins Wouter Sebastiaan [NL]	https://worldwide.espacenet.com/patent/search?q=pn%3DJP6279574B2	JP6279574B2	2018-02-14	JP2015525395A	2013-07-30	U: Payment	2023-01-04	JP6279574B2	Active
20	29	50028615	Gender, viability and/or developmental stage determination of avian embryos in ovo	RF & NMR	2012-07-30	In Ovo Holding B V [NL]	Stutterheim Wil Marijn [NL]; Bruins Wouter Sebastiaan [NL]	https://worldwide.espacenet.com/patent/search?q=pn%3DKR102174868B1	KR102174868B1	2020-11-06	KR20157005195A	2013-07-30	F: IP right grant	2020-08-21	KR102174868B1	Active
20	29	50028615	Gender, viability and/or developmental stage determination of avian embryos in ovo	RF & NMR	2012-07-30	In Ovo Holding B V [NL]	Stutterheim Wil Marijn [NL]; Bruins Wouter Sebastiaan [NL]	https://worldwide.espacenet.com/patent/search?q=pn%3DMX362096B	MX362096B	2019-01-07	MX2015001297A	2013-07-30	F: IP right grant	2019-01-07	MX362096B	Active
20	29	50028615	Gender, viability and/or developmental stage determination of avian embryos in ovo	RF & NMR	2012-07-30	In Ovo Holding B V [NL]	Stutterheim Wil Marijn [NL]; Bruins Wouter Sebastiaan [NL]	https://worldwide.espacenet.com/patent/search?q=pn%3DWO2014021715A3	WO2014021715A3	2014-04-10	NL2013050569W	2013-07-30	A: Application filing	2017-07-04	WO2014021715A3	Pending
20	29	50028615	Gender, viability and/or developmental stage determination of avian embryos in ovo	RF & NMR	2012-07-30	In Ovo Holding B V [NL]	Stutterheim Wil Marijn [NL]; Bruins Wouter Sebastiaan [NL]	https://worldwide.espacenet.com/patent/search?q=pn%3DPL2880440T3	PL2880440T3	2019-05-31	PL13747889T	2013-07-30	Unknown	NA	PL2880440T3	Unknown
20	29	50028615	Gender, viability and/or developmental stage determination of avian embryos in ovo	RF & NMR	2012-07-30	In Ovo Holding B V [NL]	Stutterheim Wil Marijn [NL]; Bruins Wouter Sebastiaan [NL]	https://worldwide.espacenet.com/patent/search?q=pn%3DRU2681536C2	RU2681536C2	2019-03-07	RU2015106609A	2013-07-30	Unknown	NA	RU2681536C2	Unknown
20	29	50028615	Gender, viability and/or developmental stage determination of avian embryos in ovo	RF & NMR	2012-07-30	In Ovo Holding B V [NL]	Stutterheim Wil Marijn [NL]; Bruins Wouter Sebastiaan [NL]	https://worldwide.espacenet.com/patent/search?q=pn%3DTR201901409T4	TR201901409T4	2019-02-21	TR201901409T	2013-07-30	Unknown	NA	TR201901409T4	Unknown
20	29	50028615	Gender, viability and/or developmental stage determination of avian embryos in ovo	RF & NMR	2012-07-30	In Ovo Holding B V [NL]	Stutterheim Wil Marijn [NL]; Bruins Wouter Sebastiaan [NL]	https://worldwide.espacenet.com/patent/search?q=pn%3DUA118544C2	UA118544C2	2019-02-11	UAA201501615A	2013-07-30	Unknown	NA	UA118544C2	Unknown
20	29	50028615	Gender, viability and/or developmental stage determination of avian embryos in ovo	RF & NMR	2012-07-30	In Ovo Holding B V [NL]	Stutterheim Wil Marijn [NL]; Bruins Wouter Sebastiaan [NL]	https://worldwide.espacenet.com/patent/search?q=pn%3DUS2015260704A1	US2015260704A1	2015-09-17	US201314418506A	2013-07-30	B: Application discontinuation	2021-07-16	US2021215663A1	Inactive
20	29	50028615	Gender, viability and/or developmental stage determination of avian embryos in ovo	RF & NMR	2012-07-30	In Ovo Holding B V [NL]	Stutterheim Wil Marijn [NL]; Bruins Wouter Sebastiaan [NL]	https://worldwide.espacenet.com/patent/search?q=pn%3DUS2021215663A1	US2021215663A1	2021-07-15	US202117166035A	2021-02-03	Z: Not classifiable	2021-08-22	US2021215663A1	Pending
20	29	50028615	Gender, viability and/or developmental stage determination of avian embryos in ovo	RF & NMR	2012-07-30	In Ovo Holding B V [NL]	Stutterheim Wil Marijn [NL]; Bruins Wouter Sebastiaan [NL]	https://worldwide.espacenet.com/patent/search?q=pn%3DZA201501224B	ZA201501224B	2016-01-27	ZA201501224A	2015-02-23	Unknown	NA	ZA201501224B	Unknown
22	31	59366469	Method and system for the non-destructive in ovo determination of fowl gender	IMS & MS	2016-05-24	In Ovo Holding B V [NL]	Bruins Wouter Sebastiaan [NL]; Stutterheim Wil Marijn [NL]	https://worldwide.espacenet.com/patent/search?q=pn%3DAU2017269050B2	AU2017269050B2	2023-03-30	AU2017269050A	2017-05-24	R: Party data change	2022-01-20	AU2017269050B2	Pending
22	31	59366469	Method and system for the non-destructive in ovo determination of fowl gender	IMS & MS	2016-05-24	In Ovo Holding B V [NL]	Bruins Wouter Sebastiaan [NL]; Stutterheim Wil Marijn [NL]	https://worldwide.espacenet.com/patent/search?q=pn%3DCN109477840B	CN109477840B	2022-12-23	CN201780046108A	2017-05-24	F: IP right grant	2022-12-23	CN109477840B	Active
22	31	59366469	Method and system for the non-destructive in ovo determination of fowl gender	IMS & MS	2016-05-24	In Ovo Holding B V [NL]	Bruins Wouter Sebastiaan [NL]; Stutterheim Wil Marijn [NL]	https://worldwide.espacenet.com/patent/search?q=pn%3DDK3465222T3	DK3465222T3	2021-06-28	DK17740802T	2017-05-24	Unknown	NA	DK3465222T3	Unknown
22	31	59366469	Method and system for the non-destructive in ovo determination of fowl gender	IMS & MS	2016-05-24	In Ovo Holding B V [NL]	Bruins Wouter Sebastiaan [NL]; Stutterheim Wil Marijn [NL]	https://worldwide.espacenet.com/patent/search?q=pn%3DEP3859341A3	EP3859341A3	2021-09-22	EP21163951A	2017-05-24	D: Search and examination	2022-04-27	EP3859341A3	Pending
22	31	59366469	Method and system for the non-destructive in ovo determination of fowl gender	IMS & MS	2016-05-24	In Ovo Holding B V [NL]	Bruins Wouter Sebastiaan [NL]; Stutterheim Wil Marijn [NL]	https://worldwide.espacenet.com/patent/search?q=pn%3DES2877368T3	ES2877368T3	2021-11-16	ES17740802T	2017-05-24	Unknown	NA	ES2877368T3	Unknown
22	31	59366469	Method and system for the non-destructive in ovo determination of fowl gender	IMS & MS	2016-05-24	In Ovo Holding B V [NL]	Bruins Wouter Sebastiaan [NL]; Stutterheim Wil Marijn [NL]	https://worldwide.espacenet.com/patent/search?q=pn%3DHRP20210991T8	HRP20210991T8	2022-01-21	HRP20210991T	2021-06-23	Unknown	NA	HRP20210991T8	Unknown
22	31	59366469	Method and system for the non-destructive in ovo determination of fowl gender	IMS & MS	2016-05-24	In Ovo Holding B V [NL]	Bruins Wouter Sebastiaan [NL]; Stutterheim Wil Marijn [NL]	https://worldwide.espacenet.com/patent/search?q=pn%3DJP2019518213A	JP2019518213A	2019-06-27	JP2018561609A	2017-05-24	D: Search and examination	2023-04-04	JP2019518213A	Pending
22	31	59366469	Method and system for the non-destructive in ovo determination of fowl gender	IMS & MS	2016-05-24	In Ovo Holding B V [NL]	Bruins Wouter Sebastiaan [NL]; Stutterheim Wil Marijn [NL]	https://worldwide.espacenet.com/patent/search?q=pn%3DMX2018014484A	MX2018014484A	2019-06-06	MX2018014484A	2017-05-24	Unknown	NA	MX2018014484A	Unknown
22	31	59366469	Method and system for the non-destructive in ovo determination of fowl gender	IMS & MS	2016-05-24	In Ovo Holding B V [NL]	Bruins Wouter Sebastiaan [NL]; Stutterheim Wil Marijn [NL]	https://worldwide.espacenet.com/patent/search?q=pn%3DPL3465222T3	PL3465222T3	2021-09-27	PL17740802T	2017-05-24	Unknown	NA	PT3465222T	Unknown
22	31	59366469	Method and system for the non-destructive in ovo determination of fowl gender	IMS & MS	2016-05-24	In Ovo Holding B V [NL]	Bruins Wouter Sebastiaan [NL]; Stutterheim Wil Marijn [NL]	https://worldwide.espacenet.com/patent/search?q=pn%3DPT3465222T	PT3465222T	2021-06-29	PT17740802T	2017-05-24	Unknown	NA	PT3465222T	Unknown
22	31	59366469	Method and system for the non-destructive in ovo determination of fowl gender	IMS & MS	2016-05-24	In Ovo Holding B V [NL]	Bruins Wouter Sebastiaan [NL]; Stutterheim Wil Marijn [NL]	https://worldwide.espacenet.com/patent/search?q=pn%3DRU2756447C2	RU2756447C2	2021-09-30	RU2018142577A	2017-05-24	R: Party data change	2021-08-27	RU2756447C2	Pending
9	10	74206127	Egg characteristic determining device	IMS & MS	2020-01-17	In Ovo Holding B V [NL]	Bruins Wouter Sebastiaan [NL]; Stutterheim Wil Marijn [NL]; Van Bommel Leonard [NL]; Dijksterhuis Edwin [NL]; Van De Wel Jarno [NL]; Leemker Michiel [NL]	https://worldwide.espacenet.com/patent/search?q=pn%3DAU2021208999A1	AU2021208999A1	2022-09-01	AU2021208999A	2021-01-18	P: Document modification	2023-04-06	AU2021208999A1	Pending
9	10	74206127	Egg characteristic determining device	IMS & MS	2020-01-17	In Ovo Holding B V [NL]	Bruins Wouter Sebastiaan [NL]; Stutterheim Wil Marijn [NL]; Van Bommel Leonard [NL]; Dijksterhuis Edwin [NL]; Van De Wel Jarno [NL]; Leemker Michiel [NL]	https://worldwide.espacenet.com/patent/search?q=pn%3DCA3164727A1	CA3164727A1	2021-07-22	CA3164727A	2021-01-18	D: Search and examination	2022-12-19	CA3164727A1	Pending
9	10	74206127	Egg characteristic determining device	IMS & MS	2020-01-17	In Ovo Holding B V [NL]	Bruins Wouter Sebastiaan [NL]; Stutterheim Wil Marijn [NL]; Van Bommel Leonard [NL]; Dijksterhuis Edwin [NL]; Van De Wel Jarno [NL]; Leemker Michiel [NL]	https://worldwide.espacenet.com/patent/search?q=pn%3DCN115004027A	CN115004027A	2022-09-02	CN202180009724A	2021-01-18	D: Search and examination	2023-01-24	CN115004027A	Pending
9	10	74206127	Egg characteristic determining device	IMS & MS	2020-01-17	In Ovo Holding B V [NL]	Bruins Wouter Sebastiaan [NL]; Stutterheim Wil Marijn [NL]; Van Bommel Leonard [NL]; Dijksterhuis Edwin [NL]; Van De Wel Jarno [NL]; Leemker Michiel [NL]	https://worldwide.espacenet.com/patent/search?q=pn%3DEP4090966A1	EP4090966A1	2022-11-23	EP21701377A	2021-01-18	D: Search and examination	2022-11-23	EP4090966A1	Pending
9	10	74206127	Egg characteristic determining device	IMS & MS	2020-01-17	In Ovo Holding B V [NL]	Bruins Wouter Sebastiaan [NL]; Stutterheim Wil Marijn [NL]; Van Bommel Leonard [NL]; Dijksterhuis Edwin [NL]; Van De Wel Jarno [NL]; Leemker Michiel [NL]	https://worldwide.espacenet.com/patent/search?q=pn%3DIL294673A	IL294673A	2022-09-01	IL29467322A	2022-07-11	Unknown	NA	IL294673A	Unknown
9	10	74206127	Egg characteristic determining device	IMS & MS	2020-01-17	In Ovo Holding B V [NL]	Bruins Wouter Sebastiaan [NL]; Stutterheim Wil Marijn [NL]; Van Bommel Leonard [NL]; Dijksterhuis Edwin [NL]; Van De Wel Jarno [NL]; Leemker Michiel [NL]	https://worldwide.espacenet.com/patent/search?q=pn%3DWO2021145771A1	WO2021145771A1	2021-07-22	NL2021050028W	2021-01-18	A: Application filing	2022-09-01	WO2021145771A1	Pending
9	10	74206127	Egg characteristic determining device	IMS & MS	2020-01-17	In Ovo Holding B V [NL]	Bruins Wouter Sebastiaan [NL]; Stutterheim Wil Marijn [NL]; Van Bommel Leonard [NL]; Dijksterhuis Edwin [NL]; Van De Wel Jarno [NL]; Leemker Michiel [NL]	https://worldwide.espacenet.com/patent/search?q=pn%3DNL2024699B1	NL2024699B1	2021-10-13	NL2024699A	2020-01-17	Unknown	NA	NL2024699B1	Unknown
9	10	74206127	Egg characteristic determining device	IMS & MS	2020-01-17	In Ovo Holding B V [NL]	Bruins Wouter Sebastiaan [NL]; Stutterheim Wil Marijn [NL]; Van Bommel Leonard [NL]; Dijksterhuis Edwin [NL]; Van De Wel Jarno [NL]; Leemker Michiel [NL]	https://worldwide.espacenet.com/patent/search?q=pn%3DNL2028753B1	NL2028753B1	2022-06-01	NL2028753A	2021-07-16	Unknown	NA	NL2028753B1	Unknown
9	10	74206127	Egg characteristic determining device	IMS & MS	2020-01-17	In Ovo Holding B V [NL]	Bruins Wouter Sebastiaan [NL]; Stutterheim Wil Marijn [NL]; Van Bommel Leonard [NL]; Dijksterhuis Edwin [NL]; Van De Wel Jarno [NL]; Leemker Michiel [NL]	https://worldwide.espacenet.com/patent/search?q=pn%3DUS2023053816A1	US2023053816A1	2023-02-23	US202117758702A	2021-01-18	R: Party data change	2023-03-22	US2023053816A1	Pending
4	4	76943067	Egg determining method and device	IMS & MS	2020-07-05	In Ovo Holding B V [NL]	Stutterheim Wil Marijn [NL]; Bruins Wouter Sebastiaan [NL]; Teunissen Sebastiaan Frans [NL]; Hankemeier Thomas [NL]; Drouin Nicolas Francois Pierre [NL]	https://worldwide.espacenet.com/patent/search?q=pn%3DAU2021304177A1	AU2021304177A1	2023-02-02	AU2021304177A	2021-07-05	Unknown	NA	AU2021304177A1	Unknown
4	4	76943067	Egg determining method and device	IMS & MS	2020-07-05	In Ovo Holding B V [NL]	Stutterheim Wil Marijn [NL]; Bruins Wouter Sebastiaan [NL]; Teunissen Sebastiaan Frans [NL]; Hankemeier Thomas [NL]; Drouin Nicolas Francois Pierre [NL]	https://worldwide.espacenet.com/patent/search?q=pn%3DCA3183314A1	CA3183314A1	2022-01-13	CA3183314A	2021-07-05	Unknown	NA	CA3183314A1	Unknown
4	4	76943067	Egg determining method and device	IMS & MS	2020-07-05	In Ovo Holding B V [NL]	Stutterheim Wil Marijn [NL]; Bruins Wouter Sebastiaan [NL]; Teunissen Sebastiaan Frans [NL]; Hankemeier Thomas [NL]; Drouin Nicolas Francois Pierre [NL]	https://worldwide.espacenet.com/patent/search?q=pn%3DWO2022010348A1	WO2022010348A1	2022-01-13	NL2021050427W	2021-07-05	A: Application filing	2023-02-10	WO2022010348A1	Pending
4	4	76943067	Egg determining method and device	IMS & MS	2020-07-05	In Ovo Holding B V [NL]	Stutterheim Wil Marijn [NL]; Bruins Wouter Sebastiaan [NL]; Teunissen Sebastiaan Frans [NL]; Hankemeier Thomas [NL]; Drouin Nicolas Francois Pierre [NL]	https://worldwide.espacenet.com/patent/search?q=pn%3DNL2026004B1	NL2026004B1	2022-03-11	NL2026004A	2020-07-05	Unknown	NA	NL2026004B1	Unknown
20	29	50028615	Gender, viability and/or developmental stage determination of avian embryos in ovo	RF & NMR	2012-07-30	In Ovo Holding B V [NL]	Stutterheim Wil Marijn [NL]	https://worldwide.espacenet.com/patent/search?q=pn%3DAU2013297168A1	AU2013297168A1	2015-03-05	AU2013297168A	2013-07-30	F: IP right grant	2019-09-26	AU2013297168B2	Active
20	29	50028615	Gender, viability and/or developmental stage determination of avian embryos in ovo	RF & NMR	2012-07-30	In Ovo Holding B V [NL]	Stutterheim Wil Marijn [NL]; Bruins Wouter Sebastiaan [NL]	https://worldwide.espacenet.com/patent/search?q=pn%3DCA2917414A1	CA2917414A1	2014-02-06	CA2917414A	2013-07-30	D: Search and examination	2018-06-28	CA2917414C	Pending
20	29	50028615	Gender, viability and/or developmental stage determination of avian embryos in ovo	RF & NMR	2012-07-30	In Ovo Holding B V [NL]	Stutterheim Wil Marijn [NL]; Bruins Wouter Sebastiaan [NL]	https://worldwide.espacenet.com/patent/search?q=pn%3DCN104704360A	CN104704360A	2015-06-10	CN201380046983A	2013-07-30	F: IP right grant	2018-05-15	CN104704360B	Active
20	29	50028615	Gender, viability and/or developmental stage determination of avian embryos in ovo	RF & NMR	2012-07-30	In Ovo Holding B V [NL]	Stutterheim Wil Marijn [NL]; Bruins Wouter Sebastiaan [NL]	https://worldwide.espacenet.com/patent/search?q=pn%3DEP2880440A2	EP2880440A2	2015-06-10	EP13747889A	2013-07-30	U: Payment	2022-12-30	EP2880440B1	Active
20	29	50028615	Gender, viability and/or developmental stage determination of avian embryos in ovo	RF & NMR	2012-07-30	In Ovo Holding B V [NL]	Stutterheim Wil Marijn [NL]; Bruins Wouter Sebastiaan [NL]	https://worldwide.espacenet.com/patent/search?q=pn%3DJP2015523097A	JP2015523097A	2015-08-13	JP2015525395A	2013-07-30	U: Payment	2023-01-04	JP6279574B2	Active
20	29	50028615	Gender, viability and/or developmental stage determination of avian embryos in ovo	RF & NMR	2012-07-30	In Ovo Holding B V [NL]	Stutterheim Wil Marijn [NL]; Bruins Wouter Sebastiaan [NL]	https://worldwide.espacenet.com/patent/search?q=pn%3DKR20150036781A	KR20150036781A	2015-04-07	KR20157005195A	2013-07-30	F: IP right grant	2020-08-21	KR102174868B1	Active
20	29	50028615	Gender, viability and/or developmental stage determination of avian embryos in ovo	RF & NMR	2012-07-30	In Ovo Holding B V [NL]	Stutterheim Wil Marijn [NL]; Bruins Wouter Sebastiaan [NL]	https://worldwide.espacenet.com/patent/search?q=pn%3DMX2015001297A	MX2015001297A	2015-06-05	MX2015001297A	2013-07-30	F: IP right grant	2019-01-07	MX362096B	Active
20	29	50028615	Gender, viability and/or developmental stage determination of avian embryos in ovo	RF & NMR	2012-07-30	In Ovo Holding B V [NL]	Stutterheim Wil Marijn [NL]; Bruins Wouter Sebastiaan [NL]	https://worldwide.espacenet.com/patent/search?q=pn%3DWO2014021715A2	WO2014021715A2	2014-02-06	NL2013050569W	2013-07-30	A: Application filing	2017-07-04	WO2014021715A3	Pending
20	29	50028615	Gender, viability and/or developmental stage determination of avian embryos in ovo	RF & NMR	2012-07-30	In Ovo Holding B V [NL]	Stutterheim Wil Marijn [NL]; Bruins Wouter Sebastiaan [NL]	https://worldwide.espacenet.com/patent/search?q=pn%3DRU2015106609A	RU2015106609A	2016-09-20	RU2015106609A	2013-07-30	Unknown	NA	RU2681536C2	Unknown
22	31	59366469	Method and system for the non-destructive in ovo determination of fowl gender	IMS & MS	2016-05-24	In Ovo Holding B V [NL]	Bruins Wouter Sebastiaan [NL]; Stutterheim Wil Marijn [NL]	https://worldwide.espacenet.com/patent/search?q=pn%3DAU2017269050A1	AU2017269050A1	2018-12-13	AU2017269050A	2017-05-24	R: Party data change	2022-01-20	AU2017269050B2	Pending
22	31	59366469	Method and system for the non-destructive in ovo determination of fowl gender	IMS & MS	2016-05-24	In Ovo Holding B V [NL]	Bruins Wouter Sebastiaan [NL]; Stutterheim Wil Marijn [NL]	https://worldwide.espacenet.com/patent/search?q=pn%3DCN109477840A	CN109477840A	2019-03-15	CN201780046108A	2017-05-24	F: IP right grant	2022-12-23	CN109477840B	Active
22	31	59366469	Method and system for the non-destructive in ovo determination of fowl gender	IMS & MS	2016-05-24	In Ovo Holding B V [NL]	Bruins Wouter Sebastiaan [NL]; Stutterheim Wil Marijn [NL]	https://worldwide.espacenet.com/patent/search?q=pn%3DEP3859341A2	EP3859341A2	2021-08-04	EP21163951A	2017-05-24	D: Search and examination	2022-04-27	EP3859341A3	Pending
22	31	59366469	Method and system for the non-destructive in ovo determination of fowl gender	IMS & MS	2016-05-24	In Ovo Holding B V [NL]	Bruins Wouter Sebastiaan [NL]; Stutterheim Wil Marijn [NL]	https://worldwide.espacenet.com/patent/search?q=pn%3DRU2018142577A	RU2018142577A	2020-06-25	RU2018142577A	2017-05-24	R: Party data change	2021-08-27	RU2756447C2	Pending
22	31	59366469	Method and system for the non-destructive in ovo determination of fowl gender	IMS & MS	2016-05-24	In Ovo Holding B V [NL]	Bruins Wouter Sebastiaan [NL]; Stutterheim Wil Marijn [NL]	https://worldwide.espacenet.com/patent/search?q=pn%3DRU2018142577A3	RU2018142577A3	2020-11-05	RU2018142577A	2017-05-24	R: Party data change	2021-08-27	RU2756447C2	Pending
9	10	74206127	Egg characteristic determining device	IMS & MS	2020-01-17	In Ovo Holding B V [NL]	Bruins Wouter Sebastiaan [NL]; Stutterheim Wil Marijn [NL]; Van Bommel Leonard [NL]; Dijksterhuis Edwin [NL]; Van De Wel Jarno [NL]; Leemker Michiel [NL]	https://worldwide.espacenet.com/patent/search?q=pn%3DNL2028753A	NL2028753A	2021-10-25	NL2028753A	2021-07-16	Unknown	NA	NL2028753B1	Unknown
5	6	10775608	Avian GHD genes and their use in methods for sex identification in birds	DNA analysis	1995-06-06	Isis Innovation [GB]	Griffiths Richard [GB]; Tiwari Bela [GB]	https://worldwide.espacenet.com/patent/search?q=pn%3DAU718349B2	AU718349B2	2000-04-13	AU5906996A	1996-06-05	F: IP right grant	2000-08-10	AU718349B2	Inactive
5	6	10775608	Avian GHD genes and their use in methods for sex identification in birds	DNA analysis	1995-06-06	Isis Innovation [GB]	Griffiths Richard [GB]; Tiwari Bela [GB]	https://worldwide.espacenet.com/patent/search?q=pn%3DEP0832218A1	EP0832218A1	1998-04-01	EP96916246A	1996-06-05	B: Application discontinuation	2004-10-20	EP0832218A1	Inactive
5	6	10775608	DNA sequences encoding 2 genes that are sex determining on the Z and W chromosomes of birds as well as nucleic acid fragments, proteins, polypeptides, antibodies and related products are provided	DNA analysis	1995-06-06	Isis Innovation [GB]	Griffiths Richard [GB]; Tiwari Bela [GB]	https://worldwide.espacenet.com/patent/search?q=pn%3DWO9639505A1	WO9639505A1	1996-12-12	GB9601341W	1996-06-05	B: Application discontinuation	2004-06-02	WO9639505A1	Inactive
5	6	10775608	DNA sequences encoding 2 genes that are sex determining on the Z and W chromosomes of birds as well as nucleic acid fragments, proteins, polypeptides, antibodies and related products are provided	DNA analysis	1995-06-06	Isis Innovation [GB]	Griffiths Richard [GB]; Tiwari Bela [GB]	https://worldwide.espacenet.com/patent/search?q=pn%3DNZ309122A	NZ309122A	2000-02-28	NZ30912296A	1996-06-05	Z: Not classifiable	2006-07-28	NZ309122A	Inactive
5	6	10775608	DNA sequences encoding 2 genes that are sex determining on the Z and W chromosomes of birds as well as nucleic acid fragments, proteins, polypeptides, antibodies and related products are provided	DNA analysis	1995-06-06	Isis Innovation [GB]	Griffiths Richard [GB]; Tiwari Bela [GB]	https://worldwide.espacenet.com/patent/search?q=pn%3DUS2003191297A1	US2003191297A1	2003-10-09	US97336398A	1998-02-04	B: Application discontinuation	2004-09-07	US2003191297A1	Inactive
5	6	10775608	Avian GHD genes and their use in methods for sex identification in birds	DNA analysis	1995-06-06	Isis Innovation [GB]	Griffiths Richard [GB]; Tiwari Bela [GB]	https://worldwide.espacenet.com/patent/search?q=pn%3DAU5906996A	AU5906996A	1996-12-24	AU5906996A	1996-06-05	F: IP right grant	2000-08-10	AU718349B2	Inactive
1	1	31977095	Method and apparatus for determining the sex of a fertilized egg	Morphometry	2002-08-30	Kabusiki Kaisya Horiuchi [JP]; Towa Sangyo Kabusiki Kaisya [JP]	Taniguchi Ryosuke [JP]	https://worldwide.espacenet.com/patent/search?q=pn%3DUS2004040515A1	US2004040515A1	2004-03-04	US23287202A	2002-08-30	B: Application discontinuation	2006-01-18	US2004040515A1	Inactive
3	4	64746149	Method for in-ovo sexing of avian eggs	RF & NMR	2018-12-19	Leibniz Institut Fuer Analytische WSS ISAS E V [DE]	Hergenroder Roland [DE]; Lambert Jorg [DE]; Telfah Ahmad [DE]	https://worldwide.espacenet.com/patent/search?q=pn%3DEP3671207B1	EP3671207B1	2021-07-07	EP18214008A	2018-12-19	H: IP right cessation	2023-02-03	EP3671207B1	Active
3	4	64746149	Method for determining the sex of bird eggs in ovo	RF & NMR	2018-12-19	Leibniz Institut Fuer Analytische WSS ISAS E V [DE]	Hergenroder Roland [DE]; Lambert Jorg [DE]; Telfah Ahmad [DE]	https://worldwide.espacenet.com/patent/search?q=pn%3DWO2020126253A1	WO2020126253A1	2020-06-25	EP2019081637W	2018-12-19	A: Application filling	2021-12-29	WO2020126253A1	Pending
3	4	64746149	Procedimiento para la determinación del sexo in ovo de huevos de aves	RF & NMR	2018-12-19	Leibniz Institut Fuer Analytische WSS ISAS E V [DE]	Hergenroder Roland [DE]; Lambert Jorg [DE]; Telfah Ahmad [DE]	https://worldwide.espacenet.com/patent/search?q=pn%3DES2882283T3	ES2882283T3	2021-12-01	ES18214008T	2018-12-19	Unknown	NA	ES2882283T3	Unknown
3	4	64746149	Method for in-ovo sexing of avian eggs	RF & NMR	2018-12-19	Leibniz Institut Fuer Analytische WSS ISAS E V [DE]	Hergenroder Roland [DE]; Lambert Jorg [DE]; Telfah Ahmad [DE]	https://worldwide.espacenet.com/patent/search?q=pn%3DEP3671207A1	EP3671207A1	2020-06-24	EP18214008A	2018-12-19	H: IP right cessation	2023-02-03	EP3671207B1	Active
5	8	50072806	Verfahren und Anordnung zur nichtinvasiven, zerstörungsfreien Identifikation von Vogelembryogeschlechtern durch die Vogeleischale hindurch	IR & THz	2012-12-03	Leibniz Institut Fuer Photonische Tech E V [DE]	May Torsten [DE]; Weber Karina [DE]; Popp Juergen [DE]	https://worldwide.espacenet.com/patent/search?q=pn%3DDE102012023947B4	DE102012023947B4	2016-11-24	DE102012023947A	2012-12-03	F: IP right grant	2017-08-25	DE102012023947B4	Active
5	8	50072806	Method and arrangement for non-invasive, non-destructive identification of molecule-specific and/or biological properties of an internal structure of a biological examination item through an optically impenetrable barrier	IR & THz	2012-12-03	Leibniz Institut Fuer Photonische Tech E V [DE]	May Torsten [DE]; Weber Karina [DE]; Popp Juergen [DE]	https://worldwide.espacenet.com/patent/search?q=pn%3DWO2014086335A9	WO2014086335A9	2014-07-31	DE2013000784W	2013-12-02	A: Application filing	2015-06-24	WO2014086335A9	Pending
5	8	50072806	Method for determining the sex of bird embryos in ovo through the optically impenetrable shell	IR & THz	2012-12-03	Leibniz Institut Fuer Photonische Tech E V [DE]	May Torsten [DE]; Weber Karina [DE]; Popp Juergen [DE]	https://worldwide.espacenet.com/patent/search?q=pn%3DEP2926129B1	EP2926129B1	2018-03-28	EP13828974A	2013-12-02	U: Payment	2023-02-28	EP2926129B1	Active
5	8	50072806	Method for determining the sex of bird embryos in ovo through the optically impenetrable shell	IR & THz	2012-12-03	Leibniz Institut Fuer Photonische Tech E V [DE]	May Torsten [DE]; Weber Karina [DE]; Popp Juergen [DE]	https://worldwide.espacenet.com/patent/search?q=pn%3DES2675194T3	ES2675194T3	2018-07-09	ES13828974T	2013-12-02	Unknown	NA	ES2675194T3	Unknown
5	8	50072806	Method for determining the sex of bird embryos in ovo through the optically impenetrable shell	IR & THz	2012-12-03	Leibniz Institut Fuer Photonische Tech E V [DE]	May Torsten [DE]; Weber Karina [DE]; Popp Juergen [DE]	https://worldwide.espacenet.com/patent/search?q=pn%3DPL2926129T3	PL2926129T3	2018-10-31	PL13828974T	2013-12-02	Unknown	NA	PL2926129T3	Unknown
5	8	50072806	Verfahren und Anordnung zur nichtinvasiven, zerstörungsfreien Identifikation molekülspezifischer und/oder biologischer Eigenschaften einer inneren Struktur eines biologischen Untersuchungsobjektes durch eine optisch undurchlässige Barriere hindurch	IR & THz	2012-12-03	Leibniz Institut Fuer Photonische Tech E V [DE]	May Torsten [DE]; Weber Karina [DE]; Popp Juergen [DE]	https://worldwide.espacenet.com/patent/search?q=pn%3DDE102012023947A1	DE102012023947A1	2014-06-05	DE102012023947A	2012-12-03	F: IP right grant	2017-08-25	DE102012023947B4	Active
5	8	50072806	Method and arrangement for non-invasive, non-destructive identification of molecule-specific and/or biological properties of an internal structure of a biological examination item through an optically impenetrable barrier	IR & THz	2012-12-03	Leibniz Institut Fuer Photonische Tech E V [DE]	May Torsten [DE]; Weber Karina [DE]; Popp Juergen [DE]	https://worldwide.espacenet.com/patent/search?q=pn%3DWO2014086335A1	WO2014086335A1	2014-06-12	DE2013000784W	2013-12-02	A: Application filing	2015-06-24	WO2014086335A9	Pending
5	8	50072806	Method for determining the sex of bird embryos in ovo through the optically impenetrable shell	IR & THz	2012-12-03	Leibniz Institut Fuer Photonische Tech E V [DE]	May Torsten [DE]; Weber Karina [DE]; Popp Juergen [DE]	https://worldwide.espacenet.com/patent/search?q=pn%3DEP2926129A1	EP2926129A1	2015-10-07	EP13828974A	2013-12-02	U: Payment	2023-02-28	EP2926129B1	Active
4	8	23096653	Estrogen dependent transactivation system for gender sorting in avian species	Immunosensing	2001-04-23	Lifesensors INC [US]	Butt Tauseef [US]; Trian Hiep Tuan [US]	https://worldwide.espacenet.com/patent/search?q=pn%3DCA2445162C	CA2445162C	2011-04-05	CA2445162A	2002-04-23	H: IP right cessation	2015-06-04	CA2445162C	Inactive
4	8	23096653	Compositions and methods for gender sorting	Immunosensing	2001-04-23	Lifesensors INC [US]	Butt Tauseef [US]; Trian Hiep Tuan [US]	https://worldwide.espacenet.com/patent/search?q=pn%3DEP1392864A4	EP1392864A4	2005-11-23	EP02728881A	2002-04-23	B: Application discontinuation	2006-11-02	EP1392864A4	Inactive
4	8	23096653	Compositions and methods for gender sorting	Immunosensing	2001-04-23	Lifesensors INC [US]	Butt Tauseef [US]; Trian Hiep Tuan [US]	https://worldwide.espacenet.com/patent/search?q=pn%3DWO02086446A3	WO02086446A3	2003-12-18	US0212590W	2002-04-23	B: Application discontinuation	2006-05-04	WO02086446A3	Inactive
4	8	23096653	Compositions and methods for gender sorting	Immunosensing	2001-04-23	Lifesensors INC [US]	Butt Tauseef [US]; Trian Hiep Tuan [US]	https://worldwide.espacenet.com/patent/search?q=pn%3DUS7083941B2	US7083941B2	2006-08-01	US47543304A	2004-04-23	H: IP right cessation	2018-09-25	US7083941B2	Inactive
4	8	23096653	Compositions and methods for gender sorting	Immunosensing	2001-04-23	Lifesensors INC [US]	Butt Tauseef [US]; Trian Hiep Tuan [US]	https://worldwide.espacenet.com/patent/search?q=pn%3DCA2445162A1	CA2445162A1	2002-10-31	CA2445162A	2002-04-23	H: IP right cessation	2015-06-04	CA2445162C	Inactive
4	8	23096653	Compositions and methods for gender sorting	Immunosensing	2001-04-23	Lifesensors INC [US]	Butt Tauseef [US]; Trian Hiep Tuan [US]	https://worldwide.espacenet.com/patent/search?q=pn%3DEP1392864A2	EP1392864A2	2004-03-03	EP02728881A	2002-04-23	B: Application discontinuation	2006-11-02	EP1392864A4	Inactive
4	8	23096653	Compositions and methods for gender sorting	Immunosensing	2001-04-23	Lifesensors INC [US]	Butt Tauseef [US]; Trian Hiep Tuan [US]	https://worldwide.espacenet.com/patent/search?q=pn%3DWO02086446A2	WO02086446A2	2002-10-31	US0212590W	2002-04-23	B: Application discontinuation	2006-05-04	WO02086446A3	Inactive
4	8	23096653	Compositions and methods for gender sorting	Immunosensing	2001-04-23	Lifesensors INC [US]	Butt Tauseef [US]; Trian Hiep Tuan [US]	https://worldwide.espacenet.com/patent/search?q=pn%3DUS2004203010A1	US2004203010A1	2004-10-14	US47543304A	2004-04-23	H: IP right cessation	2018-09-25	US7083941B2	Inactive
2	2	73551989	System and method for determining a gender of an embryo in an egg	VIS-NIR	2019-05-30	Livegg 2015 LTD [IL]	Adar Yair OR [IL]	https://worldwide.espacenet.com/patent/search?q=pn%3DWO2020240531A1	WO2020240531A1	2020-12-03	IL2019050622W	2019-05-30	A: Application filing	2022-06-08	WO2020240531A1	Pending
2	2	73551989	System and method for determining a gender of an embryo in an egg	VIS-NIR	2019-05-30	Livegg 2015 LTD [IL]	Adar Yair OR [IL]	https://worldwide.espacenet.com/patent/search?q=pn%3DUS2022196624A1	US2022196624A1	2022-06-23	US201917615282A	2019-05-30	Z: Not classifiable	2022-04-13	US2022196624A1	Pending
13	20	49725158	Método de determinação embrionária não-invasiva de sexo aviário, método de sexagem de pintos embrionários e método de sexagem de embriões aviários	VIS-NIR	2012-08-31	Mat Malta Advanced Tech Limited [MT]	James C Mckay [GB]	https://worldwide.espacenet.com/patent/search?q=pn%3DBR112015004200B1	BR112015004200B1	2022-01-04	BR112015004200A	2013-08-27	F: IP right grant	2022-01-04	BR112015004200B1	Active
13	20	49725158	Spectrophotometric analysis of embryonic chick feather color	VIS-NIR	2012-08-31	Mat Malta Advanced Tech Limited [MT]	James C Mckay [GB]	https://worldwide.espacenet.com/patent/search?q=pn%3DCN104797928A	CN104797928A	2015-07-22	CN201380053222A	2013-08-27	B: Application discontinuation	2017-09-01	CN104797928A	Inactive
13	20	49725158	Spektrophotometrische Analyse der Federfarbe von Hühnerembryos	VIS-NIR	2012-08-31	Mat Malta Advanced Tech Limited [MT]	James C Mckay [GB]	https://worldwide.espacenet.com/patent/search?q=pn%3DDE202013011765U1	DE202013011765U1	2014-05-26	DE202013011765U	2013-08-27	F: IP right grant	2021-09-08	DE202013011765U1	Active
13	20	49725158	Spektrofotometrisk analyse af den embryonale kyllingefjerfarve	VIS-NIR	2012-08-31	Mat Malta Advanced Tech Limited [MT]	James C Mckay [GB]	https://worldwide.espacenet.com/patent/search?q=pn%3DDK2890973T3	DK2890973T3	2020-11-30	DK13802096T	2013-08-27	Unknown (Inactive)	NA	DK2890973T3	Unknown
13	20	49725158	Spectrophotometric analysis of embryonic chick feather color	VIS-NIR	2012-08-31	Mat Malta Advanced Tech Limited [MT]	James C Mckay [GB]	https://worldwide.espacenet.com/patent/search?q=pn%3DEP2890973B8	EP2890973B8	2020-10-14	EP13802096A	2013-08-27	H: IP right cessation	2023-04-10	EP2890973B8	Inactive
13	20	49725158	Spectrophotometric analysis of embryonic chick feather color	VIS-NIR	2012-08-31	Mat Malta Advanced Tech Limited [MT]	James C Mckay [GB]	https://worldwide.espacenet.com/patent/search?q=pn%3DEP3757552A1	EP3757552A1	2020-12-30	EP20191262A	2013-08-27	D: Search and examination	2021-08-04	EP3757552A1	Pending
13	20	49725158	Análisis espectrofotométrico del color de la pluma de pollos embrionarios	VIS-NIR	2012-08-31	Mat Malta Advanced Tech Limited [MT]	James C Mckay [GB]	https://worldwide.espacenet.com/patent/search?q=pn%3DES2829901T3	ES2829901T3	2021-06-02	ES13802096T	2013-08-27	Unknown (Active)	NA	ES2829901T3	Unknown
13	20	49725158	Spectrophotometric analysis of embryonic chick feather color	VIS-NIR	2012-08-31	Mat Malta Advanced Tech Limited [MT]	James C Mckay [GB]	https://worldwide.espacenet.com/patent/search?q=pn%3DHUE052172T2	HUE052172T2	2021-04-28	HUE13802096A	2013-08-27	Unknown (Inactive)	NA	HUE052172T2	Unknown
13	20	49725158	Spectrophotometric analysis of embryonic chick feather color	VIS-NIR	2012-08-31	Mat Malta Advanced Tech Limited [MT]	James C Mckay [GB]	https://worldwide.espacenet.com/patent/search?q=pn%3DWO2014033544A9	WO2014033544A9	2015-05-07	IB2013002400W	2013-08-27	A: Application filling	2017-07-04	WO2014033544A9	Pending
13	20	49725158	Spectrophotometric analysis of embryonic chick feather color	VIS-NIR	2012-08-31	Mat Malta Advanced Tech Limited [MT]	James C Mckay [GB]	https://worldwide.espacenet.com/patent/search?q=pn%3DMX368483B	MX368483B	2019-10-04	MX2015002638A	2013-08-27	F: IP right grant	2019-10-04	MX368483B	Active
13	20	49725158	Spectrophotometric analysis of embryonic chick feather color	VIS-NIR	2012-08-31	Mat Malta Advanced Tech Limited [MT]	James C Mckay [GB]	https://worldwide.espacenet.com/patent/search?q=pn%3DPL2890973T3	PL2890973T3	2021-01-25	PL13802096T	2013-08-27	Unknown (Inactive)	NA	PL2890973T3	Unknown
13	20	49725158	Spectrophotometric analysis of embryonic chick feather color	VIS-NIR	2012-08-31	Mat Malta Advanced Tech Limited [MT]	James C Mckay [GB]	https://worldwide.espacenet.com/patent/search?q=pn%3DPT2890973T	PT2890973T	2020-09-04	PT13802096T	2013-08-27	Unknown (Inactive)	NA	PT2890973T	Unknown
13	20	49725158	Spectrophotometric analysis of embryonic chick feather color	VIS-NIR	2012-08-31	Mat Malta Advanced Tech Limited [MT]	James C Mckay [GB]	https://worldwide.espacenet.com/patent/search?q=pn%3DUS9179651B2	US9179651B2	2015-11-10	US201314011439A	2013-08-27	U: Payment	2022-12-22	US9179651B2	Active
13	20	49725158	Método de determinação embrionária não-invasiva de sexo aviário, método de sexagem de pintos embrionários e método de sexagem de embriões aviários	VIS-NIR	2012-08-31	Mat Malta Advanced Tech Limited [MT]	James C Mckay [GB]	https://worldwide.espacenet.com/patent/search?q=pn%3DBR112015004200A2	BR112015004200A2	2017-07-04	BR112015004200A	2013-08-27	F: IP right grant	2022-01-04	BR112015004200B1	Active
13	20	49725158	Spectrophotometric analysis of embryonic chick feather color	VIS-NIR	2012-08-31	Mat Malta Advanced Tech Limited [MT]	James C Mckay [GB]	https://worldwide.espacenet.com/patent/search?q=pn%3DEP2890973A2	EP2890973A2	2015-07-08	EP13802096A	2013-08-27	H: IP right cessation	2023-04-10	EP2890973B8	Inactive
13	20	49725158	Spectrophotometric analysis of embryonic chick feather color	VIS-NIR	2012-08-31	Mat Malta Advanced Tech Limited [MT]	James C Mckay [GB]	https://worldwide.espacenet.com/patent/search?q=pn%3DEP2890973B1	EP2890973B1	2020-08-26	EP13802096A	2013-08-27	H: IP right cessation	2023-04-10	EP2890973B8	Inactive
13	20	49725158	Spectrophotometric analysis of embryonic chick feather color	VIS-NIR	2012-08-31	Mat Malta Advanced Tech Limited [MT]	James C Mckay [GB]	https://worldwide.espacenet.com/patent/search?q=pn%3DWO2014033544A2	WO2014033544A2	2014-03-06	IB2013002400W	2013-08-27	A: Application filing	2017-07-04	WO2014033544A9	Pending
13	20	49725158	Spectrophotometric analysis of embryonic chick feather color	VIS-NIR	2012-08-31	Mat Malta Advanced Tech Limited [MT]	James C Mckay [GB]	https://worldwide.espacenet.com/patent/search?q=pn%3DWO2014033544A3	WO2014033544A3	2014-04-24	IB2013002400W	2013-08-27	A: Application filing	2017-07-04	WO2014033544A9	Pending
13	20	49725158	Spectrophotometric analysis of embryonic chick feather color	VIS-NIR	2012-08-31	Mat Malta Advanced Tech Limited [MT]	James C Mckay [GB]	https://worldwide.espacenet.com/patent/search?q=pn%3DMX2015002638A	MX2015002638A	2015-11-23	MX2015002638A	2013-08-27	F: IP right grant	2019-10-04	MX368483B	Active
13	20	49725158	Spectrophotometric analysis of embryonic chick feather color	VIS-NIR	2012-08-31	Mat Malta Advanced Tech Limited [MT]	James C Mckay [GB]	https://worldwide.espacenet.com/patent/search?q=pn%3DUS2014069336A1	US2014069336A1	2014-03-13	US201314011439A	2013-08-27	U: Payment	2022-12-22	US9179651B2	Active
9	14	56622388	Sistemas, dispositivos e métodos para detecção de fertilidade e gênero de ovos não nascidos	VIS-NIR	2015-02-17	Matrixspec solutions INC [CA]	Chen Zheng [CA]; Li Liu [CA]; Michael Ngadi [CA]	https://worldwide.espacenet.com/patent/search?q=pn%3DBR112017017557B1	BR112017017557B1	2018-04-17	BR112017017557A	2016-02-17	F: IP right grant	2022-12-13	BR112017017557B1	Active
9	14	56622388	Systems, devices, and methods for detecting fertility and gender of unhatched eggs	VIS-NIR	2015-02-17	Matrixspec solutions INC [CA]	Chen Zheng [CA]; Li Liu [CA]; Michael Ngadi [CA]	https://worldwide.espacenet.com/patent/search?q=pn%3DWO2016131124A1	WO2016131124A1	2016-08-25	CA2016000039W	2016-02-17	A: Application filling	2018-04-17	WO2016131124A1	Pending
9	14	56622388	Systems, devices, and methods for detecting fertility and gender of unhatched eggs	VIS-NIR	2015-02-17	Matrixspec solutions INC [CA]	Chen Zheng [CA]; Li Liu [CA]; Michael Ngadi [CA]	https://worldwide.espacenet.com/patent/search?q=pn%3DCA2976276A1	CA2976276A1	2016-08-25	CA2976276A	2016-02-17	D: Search and examination	2023-03-31	CA2976276A1	Pending
9	14	56622388	Systems, devices, and methods for detecting fertility and gender of unhatched eggs	VIS-NIR	2015-02-17	Matrixspec solutions INC [CA]	Chen Zheng [CA]; Li Liu [CA]; Michael Ngadi [CA]	https://worldwide.espacenet.com/patent/search?q=pn%3DEP3259577A4	EP3259577A4	2018-09-05	EP16751842A	2016-02-17	D: Search and examination	2023-01-11	EP3259577A4	Pending
9	14	56622388	Systems, devices, and methods for detecting fertility and gender of unhatched eggs	VIS-NIR	2015-02-17	Matrixspec solutions INC [CA]	Chen Zheng [CA]; Li Liu [CA]; Michael Ngadi [CA]	https://worldwide.espacenet.com/patent/search?q=pn%3DMX2017010333A	MX2017010333A	2018-11-12	MX2017010333A	2016-02-17	Unknown (Inactive)	NA	MX2017010333A	Unknown
9	14	56622388	Systems, devices, and methods for detecting fertility and gender of unhatched eggs	VIS-NIR	2015-02-17	Matrixspec solutions INC [CA]	Chen Zheng [CA]; Li Liu [CA]; Michael Ngadi [CA]	https://worldwide.espacenet.com/patent/search?q=pn%3DUS10607338B2	US10607338B2	2020-03-31	US201615045891A	2016-02-17	F: IP right grant	2020-03-11	US10607338B2	Active
9	14	56622388	Systems, devices, and methods for detecting fertility and gender of unhatched eggs	VIS-NIR	2015-02-17	Matrixspec solutions INC [CA]	Chen Zheng [CA]; Li Liu [CA]; Michael Ngadi [CA]	https://worldwide.espacenet.com/patent/search?q=pn%3DUS10713782B2	US10713782B2	2020-07-14	US201615550265A	2016-02-17	F: IP right grant	2020-06-24	US10713782B2	Active
9	14	56622388	Systems, devices, and methods for detecting fertility and gender of unhatched eggs	VIS-NIR	2015-02-17	Matrixspec solutions INC [CA]	Chen Zheng [CA]; Li Liu [CA]; Michael Ngadi [CA]	https://worldwide.espacenet.com/patent/search?q=pn%3DUS11302000B2	US11302000B2	2022-04-12	US202016893802A	2020-06-05	F: IP right grant	2022-03-23	US11302000B2	Active
9	14	56622388	Systems, devices, and methods for detecting fertility and gender of unhatched eggs	VIS-NIR	2015-02-17	Matrixspec solutions INC [CA]	Chen Zheng [CA]; Li Liu [CA]; Michael Ngadi [CA]	https://worldwide.espacenet.com/patent/search?q=pn%3DUS2022230313A1	US2022230313A1	2022-07-21	US202217716594A	2022-04-08	Z: Not classifiable	2022-04-13	US2022230313A1	Pending
1	1	81973048	System and method of egg fertility and gender detection	VIS-NIR	2020-12-11	Matrixspec solutions INC [CA]	Ngadi Michael [CA]; Liu Li [CA]; Nelson Timothy [CA]	https://worldwide.espacenet.com/patent/search?q=pn%3DWO2022120491A1	WO2022120491A1	2022-06-16	CA2021051779W	2021-12-10	W: Other	2022-07-27	WO2022120491A1	Pending
9	14	56622388	Sistemas, dispositivos e métodos para detecção de fertilidade e gênero de ovos não nascidos	VIS-NIR	2015-02-17	Matrixspec solutions INC [CA]	Chen Zheng [CA]; Li Liu [CA]; Michael Ngadi [CA]	https://worldwide.espacenet.com/patent/search?q=pn%3DBR112017017557A2	BR112017017557A2	2018-04-17	BR112017017557A	2016-02-17	F: IP right grant	2022-12-13	BR112017017557B1	Active
9	14	56622388	Systems, devices, and methods for detecting fertility and gender of unhatched eggs	VIS-NIR	2015-02-17	Matrixspec solutions INC [CA]	Chen Zheng [CA]; Li Liu [CA]; Michael Ngadi [CA]	https://worldwide.espacenet.com/patent/search?q=pn%3DEP3259577A1	EP3259577A1	2017-12-27	EP16751842A	2016-02-17	D: Search and examination	2023-01-11	EP3259577A4	Pending
9	14	56622388	Systems, devices, and methods for detecting fertility and gender of unhatched eggs	VIS-NIR	2015-02-17	Matrixspec solutions INC [CA]	Chen Zheng [CA]; Li Liu [CA]; Michael Ngadi [CA]	https://worldwide.espacenet.com/patent/search?q=pn%3DUS2016239953A1	US2016239953A1	2016-08-18	US201615045891A	2016-02-17	F: IP right grant	2020-03-11	US10607338B2	Active
9	14	56622388	Systems, devices, and methods for detecting fertility and gender of unhatched eggs	VIS-NIR	2015-02-17	Matrixspec solutions INC [CA]	Chen Zheng [CA]; Li Liu [CA]; Michael Ngadi [CA]	https://worldwide.espacenet.com/patent/search?q=pn%3DUS2018033139A1	US2018033139A1	2018-02-01	US201615550265A	2016-02-17	F: IP right grant	2020-06-24	US10713782B2	Active
9	14	56622388	Systems, devices, and methods for detecting fertility and gender of unhatched eggs	VIS-NIR	2015-02-17	Matrixspec solutions INC [CA]	Chen Zheng [CA]; Li Liu [CA]; Michael Ngadi [CA]	https://worldwide.espacenet.com/patent/search?q=pn%3DUS2020302604A1	US2020302604A1	2020-09-24	US202016893802A	2020-06-05	F: IP right grant	2022-03-23	US11302000B2	Active
1	1	33536982	Method for automatic sorting out of hen eggs by sex features	Morphometry	2002-05-07	NA	Vasilenko N V [RU]; Ivashov E N [RU]; Protsenko V V [RU]; Stephanchikov S V [RU]	https://worldwide.espacenet.com/patent/search?q=pn%3DRU2238643C2	RU2238643C2	2004-10-27	RU2002111847A	2002-05-07	H: IP right cessation	2006-09-20	RU2238643C2	Inactive
1	2	60891582	Nondestructive inspection device of hatching egg, and hatching egg inspection program used for the same	VIS-NIR	2016-06-20	Naberu KK [JP]	Fujitani Shinichi [JP]	https://worldwide.espacenet.com/patent/search?q=pn%3DJP6723597B2	JP6723597B2	2020-07-15	JP2016122108A	2016-06-20	F: IP right grant	2020-06-26	JP6723597B2	Active
1	2	65352469	Sexual orientation selection device of hatching egg before incubation	VIS-NIR	2017-07-20	Naberu KK [JP]	Fujitani Shinichi [JP]	https://worldwide.espacenet.com/patent/search?q=pn%3DJP6930727B2	JP6930727B2	2021-09-01	JP2017140796A	2019-07-20	F: IP right grant	2021-08-16	JP6930727B2	Active
1	2	60891582	Nondestructive inspection device of hatching egg, and hatching egg inspection program used for the same	VIS-NIR	2016-06-20	Naberu KK [JP]	Fujitani Shinichi [JP]	https://worldwide.espacenet.com/patent/search?q=pn%3DJP2017227471A	JP2017227471A	2017-12-28	JP2016122108A	2016-06-20	F: IP right grant	2020-06-26	JP6723597B2	Active
1	2	65352469	Sexual orientation selection device of hatching egg before incubation	VIS-NIR	2017-07-20	Naberu KK [JP]	Fujitani Shinichi [JP]	https://worldwide.espacenet.com/patent/search?q=pn%3DJP2019017336A	JP2019017336A	2019-02-07	JP2017140796A	2017-07-20	F: IP right grant	2021-08-16	JP6930727B2	Active
16	28	36180376	No name	VIS-NIR	2005-09-29	No name	No name	https://worldwide.espacenet.com/patent/search?q=pn%3DJP4756047B2	JP4756047B2	2008-05-22	JP2007536711A	2005-09-29	U: Payment	2022-03-25	JP4756047B2	Active
16	28	36180376	No name	VIS-NIR	2005-09-29	No name	No name	https://worldwide.espacenet.com/patent/search?q=pn%3DJP2008516601A	JP2008516601A	2008-05-22	JP2007536711A	2005-09-29	U: Payment	2022-03-25	JP4756047B2	Active
10	14	61017584	System and method for in ovo sexing of avian embryos	VOC analysis	2016-07-29	Novatrans Group SA [CH]	Knepper Paul [CH]; O'Hayer Matthew [CH]; Hoopes Jonathan [CH]	https://worldwide.espacenet.com/patent/search?q=pn%3DAU2017301892A1	AU2017301892A1	2019-02-14	AU2017301892A	2017-07-31	D: Search and examination	2020-04-30	AU2017301892A1	Pending
10	14	61017584	System and method for in ovo sexing of avian embryos	VOC analysis	2016-07-29	Novatrans Group SA [CH]	Knepper Paul [CH]; O'Hayer Matthew [CH]; Hoopes Jonathan [CH]	https://worldwide.espacenet.com/patent/search?q=pn%3DCA3032399A1	CA3032399A1	2018-02-01	CA3032399A	2017-07-31	D: Search and examination	2023-03-31	CA3032399A1	Pending
10	14	61017584	System and method for in ovo sexing of avian embryos	VOC analysis	2016-07-29	Novatrans Group SA [CH]	Knepper Paul [CH]; O'Hayer Matthew [CH]; Hoopes Jonathan [CH]	https://worldwide.espacenet.com/patent/search?q=pn%3DEP3490371A4	EP3490371A4	2020-02-26	EP17835405A	2017-07-31	D: Search and examination	2020-02-26	EP3490371A4	Pending
10	14	61017584	System and method for in ovo sexing of avian embryos	VOC analysis	2016-07-29	Novatrans Group SA [CH]	Knepper Paul [CH]; O'Hayer Matthew [CH]; Hoopes Jonathan [CH]	https://worldwide.espacenet.com/patent/search?q=pn%3DIL264523A	IL264523A	2019-02-28	IL26452319A	2019-01-29	Unknown (Inactive)	NA	IL264523A	Unknown
10	14	61017584	System and method for in ovo sexing of avian embryos	VOC analysis	2016-07-29	Novatrans Group SA [CH]	Knepper Paul [CH]; O'Hayer Matthew [CH]; Hoopes Jonathan [CH]	https://worldwide.espacenet.com/patent/search?q=pn%3DJP7062652B2	JP7062652B2	2022-05-06	JP2019526206A	2017-07-31	F: IP right grant	2022-04-22	JP7062652B2	Active
10	14	61017584	System and method for in ovo sexing of avian embryos	VOC analysis	2016-07-29	Novatrans Group SA [CH]	Knepper Paul [CH]; O'Hayer Matthew [CH]; Hoopes Jonathan [CH]	https://worldwide.espacenet.com/patent/search?q=pn%3DJP2022115869A	JP2022115869A	2022-08-09	JP2022069251A	2022-04-20	B: Application discontinuation	2023-01-04	JP2022115869A	Inactive
10	14	61017584	System and method for in ovo sexing of avian embryos	VOC analysis	2016-07-29	Novatrans Group SA [CH]	Knepper Paul [CH]; O'Hayer Matthew [CH]; Hoopes Jonathan [CH]	https://worldwide.espacenet.com/patent/search?q=pn%3DWO2018023105A1	WO2018023105A1	2018-02-01	US2017044609W	2017-07-31	A: Application filling	2019-03-01	WO2018023105A1	Pending
10	14	61017584	System and method for in ovo sexing of avian embryos	VOC analysis	2016-07-29	Novatrans Group SA [CH]	Knepper Paul [CH]; O'Hayer Matthew [CH]; Hoopes Jonathan [CH]	https://worldwide.espacenet.com/patent/search?q=pn%3DUS11006617B2	US11006617B2	2021-05-18	US201716321261A	2017-07-31	F: IP right grant	2021-04-28	US11006617B2	Active
10	14	61017584	System and method for in ovo sexing of avian embryos	VOC analysis	2016-07-29	Novatrans Group SA [CH]	Knepper Paul [CH]; O'Hayer Matthew [CH]; Hoopes Jonathan [CH]	https://worldwide.espacenet.com/patent/search?q=pn%3DUS2021212296A1	US2021212296A1	2021-07-15	US202117217884A	2021-03-30	Z: Not classifiable	2022-08-31	US2021212296A1	Active
10	14	61017584	System and method for in ovo sexing of avian embryos	VOC analysis	2016-07-29	Novatrans Group SA [CH]	Knepper Paul [CH]; O'Hayer Matthew [CH]; Hoopes Jonathan [CH]	https://worldwide.espacenet.com/patent/search?q=pn%3DUS11570971B2	US11570971B2	2023-02-07	US202117217900A	2021-03-30	Z: Not classifiable	2022-12-14	US11570971B2	Active
10	14	61017584	System and method for in ovo sexing of avian embryos	VOC analysis	2016-07-29	Novatrans Group SA [CH]	Knepper Paul [CH]; O'Hayer Matthew [CH]; Hoopes Jonathan [CH]	https://worldwide.espacenet.com/patent/search?q=pn%3DEP3490371A1	EP3490371A1	2019-06-05	EP17835405A	2017-07-31	D: Search and examination	2020-02-26	EP3490371A4	Pending
10	14	61017584	System and method for in ovo sexing of avian embryos	VOC analysis	2016-07-29	Novatrans Group SA [CH]	Knepper Paul [CH]; O'Hayer Matthew [CH]; Hoopes Jonathan [CH]	https://worldwide.espacenet.com/patent/search?q=pn%3DJP2019523019A	JP2019523019A	2019-08-22	JP2019526206A	2017-07-31	F: IP right grant	2022-04-22	JP7062652B2	Active
10	14	61017584	System and method for in ovo sexing of avian embryos	VOC analysis	2016-07-29	Novatrans Group SA [CH]	Knepper Paul [CH]; O'Hayer Matthew [CH]; Hoopes Jonathan [CH]	https://worldwide.espacenet.com/patent/search?q=pn%3DUS2019174726A1	US2019174726A1	2019-06-13	US201716321261A	2017-07-31	F: IP right grant	2021-04-28	US11006617B2	Active
2	2	66218220	Avian embryo sexing device	IR & THz	2018-12-04	Ovalie Innovation [FR]; Centre Nat Rech Scient [FR]	Jaque Gonzalez Patricio Felipe [FR]; Grenier Katia [FR]; Dubuc David [FR]; Martinez Penuela Juan Andres [FR]; Da Silva Mylene [FR]; Veronese Thierry Jacques [FR]	https://worldwide.espacenet.com/patent/search?q=pn%3DWO2020115077A1	WO2020115077A1	2020-06-11	EP2019083554W	2019-12-03	A: Application filing	2022-12-14	WO2020115077A1	Pending
2	2	66218220	Dispositif de sexage d'embryon aviaire	IR & THz	2018-12-04	Ovalie Innovation [FR]; Centre Nat Rech Scient [FR]	Jaque Gonzalez Patricio Felipe [FR]; Grenier Katia [FR]; Dubuc David [FR]; Martinez Penuela Juan Andres [FR]; Da Silva Mylene [FR]; Veronese Thierry Jacques [FR]	https://worldwide.espacenet.com/patent/search?q=pn%3DFR3089298A1	FR3089298A1	2020-06-05	FR1872319A	2018-12-04	U: Payment	2022-11-08	FR3089298A1	Active
8	12	57758615	Method for the in-ovo sex identification of chicks	Immunosensing	2015-12-22	Ovondo GMBH [DE]	Einspanier Almuth [DE]	https://worldwide.espacenet.com/patent/search?q=pn%3DAU2016375020B2	AU2016375020B2	2019-12-12	AU2016375020A	2016-12-22	F: IP right grant	2020-04-09	AU2016375020B2	Active
8	12	57758615	Method for the in-ovo sex identification of chicks	Immunosensing	2015-12-22	Ovondo GMBH [DE]	Einspanier Almuth [DE]	https://worldwide.espacenet.com/patent/search?q=pn%3DCA3009282C	CA3009282C	2022-04-12	CA3009282A	2016-12-22	D: Search and examination	2018-07-03	CA3009282C	Pending
8	12	57758615	Method for the in-ovo sex identification of chicks	Immunosensing	2015-12-22	Ovondo GMBH [DE]	Einspanier Almuth [DE]	https://worldwide.espacenet.com/patent/search?q=pn%3DCN108603874A	CN108603874A	2018-09-28	CN201680080473A	2016-12-22	B: Application discontinuation	2021-12-03	CN108603874A	Inactive
8	12	57758615	Method for the in-ovo sex identification of chicks	Immunosensing	2015-12-22	Ovondo GMBH [DE]	Einspanier Almuth [DE]	https://worldwide.espacenet.com/patent/search?q=pn%3DEP3394610B1	EP3394610B1	2023-02-01	EP16823288A	2016-12-22	F: IP right grant	2023-03-01	EP3394610B1	Active
8	12	57758615	Method for the in-ovo sex identification of chicks	Immunosensing	2015-12-22	Ovondo GMBH [DE]	Einspanier Almuth [DE]	https://worldwide.espacenet.com/patent/search?q=pn%3DWO2017109133A1	WO2017109133A1	2017-06-29	EP2016082483W	2016-12-22	A: Application filing	2018-07-27	WO2017109133A1	Pending
8	12	57758615	Method for the in-ovo sex identification of chicks	Immunosensing	2015-12-22	Ovondo GMBH [DE]	Einspanier Almuth [DE]	https://worldwide.espacenet.com/patent/search?q=pn%3DIL260194B	IL260194B	2022-01-01	IL26019418A	2018-06-21	Unknown	NA	IL260194B	Unknown
8	12	57758615	Method for the in-ovo sex identification of chicks	Immunosensing	2015-12-22	Ovondo GMBH [DE]	Einspanier Almuth [DE]	https://worldwide.espacenet.com/patent/search?q=pn%3DUS2019011464A1	US2019011464A1	2019-01-10	US201616064434A	2016-12-22	B: Application discontinuation	2022-02-25	US2019011464A1	Inactive
8	12	57758615	Method for the in-ovo sex identification of chicks	Immunosensing	2015-12-22	Ovondo GMBH [DE]	Einspanier Almuth [DE]	https://worldwide.espacenet.com/patent/search?q=pn%3DAU2016375020A1	AU2016375020A1	2018-07-12	AU2016375020A	2016-12-22	F: IP right grant	2020-04-09	AU2016375020B2	Active
8	12	57758615	Method for the in-ovo sex identification of chicks	Immunosensing	2015-12-22	Ovondo GMBH [DE]	Einspanier Almuth [DE]	https://worldwide.espacenet.com/patent/search?q=pn%3DCA3009282A1	CA3009282A1	2017-06-29	CA3009282A	2016-12-22	D: Search and examination	2018-07-03	CA3009282C	Pending
8	12	57758615	Method for the in-ovo sex identification of chicks	Immunosensing	2015-12-22	Ovondo GMBH [DE]	Einspanier Almuth [DE]	https://worldwide.espacenet.com/patent/search?q=pn%3DIL260194A	IL260194A	2018-07-31	IL26019418A	2018-06-21	Unknown	NA	IL260194B	Unknown
1	1	37898671	Apparatus and method for determining the genetic sex	Other	2007-02-13	Pecal E Nicolae [RO]; Bencsik Ioan [RO]; Bencsik Iaroslava [RO]; Corin Nicolae [RO]; ST Encule Jana Jaroslava [RO]; Bencsik Alena Anna [RO]	Pecal E Nicolae [RO]; Bencsik Ioan [RO]; Bencsik Iaroslava [RO]; Corin Nicolae [RO]; ST Encule Jana Jaroslava [RO]; Bencsik Alena Anna [RO]	https://worldwide.espacenet.com/patent/search?q=pn%3DRO121316B1	RO121316B1	2007-03-30	RO200200147A	2002-02-13	Unknown (Inactive)	NA	RO121316B1	Unknown
3	3	9770443	No name	Other	1935-02-08	Peter Rams [GB]; Adolf Toellner [GB]	Peter Rams [GB]; Adolf Toellner [GB]	https://worldwide.espacenet.com/patent/search?q=pn%3DBE409426A	BE409426A	1935-06-29	BE409426DA	1935-02-08	Unknown	NA	BE409426A	Inactive
3	3	9770443	Procédé et appareil pour la détermination du sexe des oeufs de gallinacés et d'autres volailles	Other	1935-02-08	Peter Rams [GB]; Adolf Toellner [GB]	Peter Rams [GB]; Adolf Toellner [GB]	https://worldwide.espacenet.com/patent/search?q=pn%3DFR786607A	FR786607A	1935-09-06	FR786607DA	1935-02-08	Unknown (Active)	NA	FR786607A	Inactive
3	3	9770443	Improvements in and relating to the determination of the sex of eggs of fowls	Other	1935-02-08	Peter Rams [GB]; Adolf Toellner [GB]	Peter Rams [GB]; Adolf Toellner [GB]	https://worldwide.espacenet.com/patent/search?q=pn%3DGB457543A	GB457543A	1936-03-16	GB408535A	1935-02-08	Unknown (Inactive)	NA	GB457543A	Inactive
17	26	21835085	Method of sorting birds in ovo	Immunosensing	1996-10-04	Phelps Patricia V [US]	Phelps Patricia V [US]	https://worldwide.espacenet.com/patent/search?q=pn%3DUS2003096319A1	US2003096319A1	2003-05-22	US30124502A	2002-11-21	U: Payment	2017-06-23	US6989238B2	Inactive
6	9	54478586	Method for gender identification in domestic chicken	DNA analysis	2015-11-03	Planton Gmbh [DE]	Weigel Martin Christian [DE]; Hofmann-Peiker Karsten [DE]; Kleine Michael [DE]	https://worldwide.espacenet.com/patent/search?q=pn%3DCA3003929A1	CA3003929A1	2017-05-11	CA3003929A	2016-11-03	D: Search and examination	2022-08-26	CA3003929C	Pending
6	9	54478586	Method for gender identification in domestic chicken	DNA analysis	2015-11-03	Planton Gmbh [DE]	Weigel Martin Christian [DE]; Hofmann-Peiker Karsten [DE]; Kleine Michael [DE]	https://worldwide.espacenet.com/patent/search?q=pn%3DCA3003929C	CA3003929C	2022-10-04	CA3003929A	2016-11-03	D: Search and examination	2022-08-26	CA3003929C	Pending
6	9	54478586	Method for gender identification in domestic chicken	DNA analysis	2015-11-03	Planton Gmbh [DE]	Weigel Martin Christian [DE]; Hofmann-Peiker Karsten [DE]; Kleine Michael [DE]	https://worldwide.espacenet.com/patent/search?q=pn%3DEP3371322A1	EP3371322A1	2018-09-12	EP16795257A	2016-11-03	U: Payment	2023-02-28	EP3371322B1	Active
6	9	54478586	Method for gender identification in domestic chicken	DNA analysis	2015-11-03	Planton Gmbh [DE]	Weigel Martin Christian [DE]; Hofmann-Peiker Karsten [DE]; Kleine Michael [DE]	https://worldwide.espacenet.com/patent/search?q=pn%3DEP3371322B1	EP3371322B1	2019-11-27	EP16795257A	2016-11-03	U: Payment	2023-02-28	EP3371322B1	Active
6	9	54478586	Method for gender identification in domestic chicken	DNA analysis	2015-11-03	Planton Gmbh [DE]	Weigel Martin Christian [DE]; Hofmann-Peiker Karsten [DE]; Kleine Michael [DE]	https://worldwide.espacenet.com/patent/search?q=pn%3DUS2019203292A1	US2019203292A1	2019-07-04	US201615772842A	2016-11-03	F: IP right grant	2020-06-24	US10711305B2	Active
6	9	54478586	Method for gender identification in domestic chicken	DNA analysis	2015-11-03	Planton Gmbh [DE]	Weigel Martin Christian [DE]; Hofmann-Peiker Karsten [DE]; Kleine Michael [DE]	https://worldwide.espacenet.com/patent/search?q=pn%3DWO2017076957A1	WO2017076957A1	2017-05-11	EP2016076526W	2016-11-03	A: Application filing	2018-06-04	WO2017076957A1	Pending
2	3	39674589	Genome determination assay	DNA analysis	2007-01-29	Porat Noga [IL]	Porat Noga [IL]	https://worldwide.espacenet.com/patent/search?q=pn%3DWO2008093336A3	WO2008093336A3	2010-02-25	IL2008000127W	2008-01-29	A: Application filing	2010-03-03	WO2008093336A3	Pending
2	3	39674589	Genome determination assay	DNA analysis	2007-01-29	Porat Noga [IL]	Porat Noga [IL]	https://worldwide.espacenet.com/patent/search?q=pn%3DUS2012135873A1	US2012135873A1	2012-05-31	US2130708A	2008-01-29	B: Application discontinuation	2017-03-15	US2012135873A1	Inactive
2	3	39674589	Genome determination assay	DNA analysis	2007-01-29	Porat Noga [IL]	Porat Noga [IL]	https://worldwide.espacenet.com/patent/search?q=pn%3DWO2008093336A2	WO2008093336A2	2008-08-07	IL2008000127W	2008-01-29	A: Application filing	2010-03-03	WO2008093336A3	Pending
1	1	9838600	Electrical and magnetic polarity and sex indicator	Other	1921-03-29	Ralph Dawson Young [GB]	Ralph Dawson Young [GB]	https://worldwide.espacenet.com/patent/search?q=pn%3DGB176672A	GB176672A	1922-03-16	GB772821A	1921-03-29	Unknown (Active)	NA	GB176672A	Inactive
1	1	61300242	A method of identifying the state of eggs in the process of incubation and a system for implementing the same	Other	2016-09-03	Rastoutsau Uladzimir [BY]; Lukyanau Aliaksandr [BY]; Vinogradov Sergey [BY]; Kosolobov Andrei [US]; Galitsky Nikolai [US]; Gromov Roman [BY]	Rastoutsau Uladzimir [BY]; Lukyanau Aliaksandr [BY]; Vinogradov Sergey [BY]; Kosolobov Andrei [US]; Galitsky Nikolai [US]; Gromov Roman [BY]	https://worldwide.espacenet.com/patent/search?q=pn%3DWO2018042225A1	WO2018042225A1	2018-03-08	IB2016055180W	2016-09-03	A: Application filling	2019-09-25	WO2018042225A1	Pending
1	2	53490798	Primer composition for loop-mediated isothermal amplification for determining the sex of chickens and use thereof	DNA analysis	2013-11-22	Republic Korea Man Rural Dev [KR]	Kim Sung Woo [KR]; Choi Jin Seok [KR]; Ko Yeoung Gyu [KR]; Do Yoon Jung [KR]; Park Soo Bong [KR]; Sung Hwan Hoo [KR]; Jeong Dong Kee [KR]	https://worldwide.espacenet.com/patent/search?q=pn%3DKR101595016B1	KR101595016B1	2016-02-19	KR20130142852A	2013-11-22	F: IP right grant	2015-12-17	KR101595016B1	Active
1	2	53490798	Primer composition for loop-mediated isothermal amplification for determining the sex of chickens and use thereof	DNA analysis	2013-11-22	Republic Korea Man Rural Dev [KR]	Kim Sung Woo [KR]; Choi Jin Seok [KR]; Ko Yeoung Gyu [KR]; Do Yoon Jung [KR]; Park Soo Bong [KR]; Sung Hwan Hoo [KR]; Jeong Dong Kee [KR]	https://worldwide.espacenet.com/patent/search?q=pn%3DKR20150059672A	KR20150059672A	2015-06-02	KR20130142852A	2013-11-22	F: IP right grant	2015-12-17	KR101595016B1	Active
5	5	9942342	Avian sex determination method	DNA analysis	2002-08-13	Roslin Inst Edinburgh [GB]	Clinton Michael [GB]	https://worldwide.espacenet.com/patent/search?q=pn%3DAU2003251058A1	AU2003251058A1	2004-03-03	AU2003251058A	2004-08-13	B: Application discontinuation	2005-04-28	AU2003251058A1	Inactive
5	5	9942342	Avian sex determination method	DNA analysis	2003-08-13	Roslin Inst Edinburgh [GB]	Clinton Michael [GB]	https://worldwide.espacenet.com/patent/search?q=pn%3DCA2495730A1	CA2495730A1	2004-02-26	CA2495730A	2003-08-13	H: IP right cessation	2007-08-13	CA2495730A1	Inactive
5	5	9942342	Avian sex determination method	DNA analysis	2003-08-13	Roslin Inst Edinburgh [GB]	Clinton Michael [GB]	https://worldwide.espacenet.com/patent/search?q=pn%3DEP1529118A1	EP1529118A1	2005-05-11	EP03787883A	2003-08-13	B: Application discontinuation	2006-06-27	EP1529118A1	Inactive
5	5	9942342	Avian sex determination method	DNA analysis	2003-08-13	Roslin Inst Edinburgh [GB]	Clinton Michael [GB]	https://worldwide.espacenet.com/patent/search?q=pn%3DUS2006160080A1	US2006160080A1	2006-07-20	US52447503A	2003-08-13	B: Application discontinuation	2008-01-18	US2006160080A1	Inactive
5	5	9942342	Avian sex determination method	DNA analysis	2003-08-13	Roslin Inst Edinburgh [GB]; Clinton Michael [GB]	Clinton Michael [GB]	https://worldwide.espacenet.com/patent/search?q=pn%3DWO2004016812A1	WO2004016812A1	2004-02-26	GB0303536W	2003-08-13	B: Application discontinuation	2006-07-26	WO2004016812A1	Inactive
3	5	63253571	Devices and methods for determining analytes	VIS-NIR	2017-02-23	Ryshens LTD [IL]	Colvin Arthur E Jr [US]	https://worldwide.espacenet.com/patent/search?q=pn%3DEP3586105A4	EP3586105A4	2020-12-16	EP18757100A	2018-02-23	D: Search and examination	2022-10-05	EP3586105A4	Pending
3	5	63253571	Devices and methods for determining analytes	VIS-NIR	2017-02-23	Ryshens LTD [IL]	Colvin Arthur E Jr [US]	https://worldwide.espacenet.com/patent/search?q=pn%3DWO2018154389A1	WO2018154389A1	2018-08-30	IB2018000246W	2018-02-23	A: Application filling	2019-09-27	WO2018154389A1	Pending
3	5	63253571	Devices and methods for determining analytes	VIS-NIR	2017-02-23	Ryshens LTD [IL]	Colvin Arthur E Jr [US]	https://worldwide.espacenet.com/patent/search?q=pn%3DUS11627728B2	US11627728B2	2023-04-18	US201816487001A	2018-02-23	Z: Not classifiable	2022-10-12	US11627728B2	Active
3	5	63253571	Devices and methods for determining analytes	VIS-NIR	2017-02-23	Ryshens LTD [IL]	Colvin Arthur E Jr [US]	https://worldwide.espacenet.com/patent/search?q=pn%3DEP3586105A1	EP3586105A1	2020-01-01	EP18757100A	2018-02-23	D: Search and examination	2022-10-05	EP3586105A4	Pending
3	5	63253571	Devices and methods for determining analytes	VIS-NIR	2017-02-23	Ryshens LTD [IL]	Colvin Arthur E Jr [US]	https://worldwide.espacenet.com/patent/search?q=pn%3DUS2020229402A1	US2020229402A1	2020-07-23	US201816487001A	2018-02-23	Z: Not classifiable	2022-10-12	US11627728B2	Active
3	3	59295227	Method for producing chicken including determining the gender of chicken embryos	Immunosensing	2017-07-06	Seleggt GMBH [DE]	Meter Tjitze [NL]	https://worldwide.espacenet.com/patent/search?q=pn%3DEP3648584A1	EP3648584A1	2020-05-13	EP17736677A	2017-07-06	D: Search and examination	2021-08-04	EP3648584A1	Pending
3	3	59295227	Method for producing chicken including determining the gender of chicken embryos	Immunosensing	2017-07-06	Seleggt GMBH [DE]	Meter Tjitze [NL]	https://worldwide.espacenet.com/patent/search?q=pn%3DWO2019007520A1	WO2019007520A1	2019-01-10	EP2017067029W	2017-07-06	A: Application filing	2020-02-07	WO2019007520A1	Pending
3	3	59295227	Method for producing chicken including determining the gender of chicken embryos	Immunosensing	2017-07-06	Seleggt GMBH [DE]	Meter Tjitze [NL]	https://worldwide.espacenet.com/patent/search?q=pn%3DUS2020187462A1	US2020187462A1	2020-06-18	US201716628706A	2017-07-06	Z: Not classifiable	2022-12-12	US2020187462A1	Pending
18	27	59558405	Egg-examining device	Immunosensing	2016-08-12	Seleggt GMBH [DE]	Einspanier Almuth [DE]	https://worldwide.espacenet.com/patent/search?q=pn%3DAU2017311519B2	AU2017311519B2	2020-08-20	AU2017311519A	2017-08-04	F: IP right grant	2020-12-17	AU2017311519B2	Active
18	27	59558405	Egg-examining device	Immunosensing	2016-08-12	Seleggt GMBH [DE]	Einspanier Almuth [DE]	https://worldwide.espacenet.com/patent/search?q=pn%3DAU2020207812B2	AU2020207812B2	2021-03-18	AU2020207812A	2020-07-22	F: IP right grant	2021-07-15	AU2020207812B2	Active
18	27	59558405	Egg-examining device	Immunosensing	2016-08-12	Seleggt GMBH [DE]	Einspanier Almuth [DE]	https://worldwide.espacenet.com/patent/search?q=pn%3DBR112019002618B1	BR112019002618B1	2022-09-27	BR112019002618A	2017-08-04	F: IP right grant	2022-09-27	BR112019002618B1	Active
18	27	59558405	Egg-examining device	Immunosensing	2016-08-12	Seleggt GMBH [DE]	Einspanier Almuth [DE]	https://worldwide.espacenet.com/patent/search?q=pn%3DBR122020014386B1	BR122020014386B1	2022-10-11	BR122020014386A	2017-08-04	F: IP right grant	2022-10-11	BR122020014386B1	Active
18	27	59558405	Egg-examining device	Immunosensing	2016-08-12	Seleggt GMBH [DE]	Einspanier Almuth [DE]	https://worldwide.espacenet.com/patent/search?q=pn%3DCA3033318C	CA3033318C	2021-06-08	CA3033318A	2017-08-04	D: Search and examination	2019-02-19	CA3033318C	Pending
18	27	59558405	Egg-examining device	Immunosensing	2016-08-12	Seleggt GMBH [DE]	Einspanier Almuth [DE]	https://worldwide.espacenet.com/patent/search?q=pn%3DCA3085580C	CA3085580C	2022-04-19	CA3085580A	2017-08-04	D: Search and examination	2020-09-15	CA3085580C	Pending
18	27	59558405	Egg-examining device	Immunosensing	2016-08-12	Seleggt GMBH [DE]	Einspanier Almuth [DE]	https://worldwide.espacenet.com/patent/search?q=pn%3DCN109844523B	CN109844523B	2022-05-17	CN201780063103A	2017-08-04	F: IP right grant	2022-05-17	CN109844523B	Active
18	27	59558405	Egg-examining device	Immunosensing	2016-08-12	Seleggt GMBH [DE]	Einspanier Almuth [DE]	https://worldwide.espacenet.com/patent/search?q=pn%3DCN112014533A	CN112014533A	2020-12-01	CN202010737144A	2017-08-04	D: Search and examination	2020-12-18	CN112014533A	Pending
18	27	59558405	Egg-examining device	Immunosensing	2016-08-12	Seleggt GMBH [DE]	Einspanier Almuth [DE]	https://worldwide.espacenet.com/patent/search?q=pn%3DDE102016215127A1	DE102016215127A1	2018-02-15	DE102016215127A	2016-08-12	R: Party data change	2020-03-24	DE102016215127A1	Pending
18	27	59558405	Egg-examining device	Immunosensing	2016-08-12	Seleggt GMBH [DE]	Einspanier Almuth [DE]	https://worldwide.espacenet.com/patent/search?q=pn%3DEP3497441B1	EP3497441B1	2021-03-03	EP17749176A	2017-08-04	U: Payment	2022-12-30	EP3497441B1	Active
18	27	59558405	Egg-examining device	Immunosensing	2016-08-12	Seleggt GMBH [DE]	Einspanier Almuth [DE]	https://worldwide.espacenet.com/patent/search?q=pn%3DWO2018029096A1	WO2018029096A1	2018-02-15	EP2017069769W	2017-08-04	A: Application filing	2019-05-28	WO2018029096A1	Pending
18	27	59558405	Egg-examining device	Immunosensing	2016-08-12	Seleggt GMBH [DE]	Einspanier Almuth [DE]	https://worldwide.espacenet.com/patent/search?q=pn%3DEP3705889A1	EP3705889A1	2020-09-09	EP20171704A	2017-08-04	D: Search and examination	2023-01-11	EP3705889A1	Pending
18	27	59558405	Egg-examining device	Immunosensing	2016-08-12	Seleggt GMBH [DE]	Einspanier Almuth [DE]	https://worldwide.espacenet.com/patent/search?q=pn%3DES2868698T3	ES2868698T3	2021-10-21	ES17749176T	2017-08-04	Unknown	NA	ES2868698T3	Unknown
18	27	59558405	Egg-examining device	Immunosensing	2016-08-12	Seleggt GMBH [DE]	Einspanier Almuth [DE]	https://worldwide.espacenet.com/patent/search?q=pn%3DPL3497441T3	PL3497441T3	2021-09-13	PL17749176T	2017-08-04	Unknown	NA	PL3497441T3	Unknown
18	27	59558405	Egg-examining device	Immunosensing	2016-08-12	Seleggt GMBH [DE]	Einspanier Almuth [DE]	https://worldwide.espacenet.com/patent/search?q=pn%3DRU2727743C1	RU2727743C1	2020-07-23	RU2019103924A	2017-08-04	Unknown	NA	RU2727743C1	Unknown
18	27	59558405	Egg-examining device	Immunosensing	2016-08-12	Seleggt GMBH [DE]	Einspanier Almuth [DE]	https://worldwide.espacenet.com/patent/search?q=pn%3DRU2749488C1	RU2749488C1	2021-06-11	RU2020122775A	2017-08-04	Unknown	NA	RU2749488C1	Unknown
18	27	59558405	Egg-examining device	Immunosensing	2016-08-12	Seleggt GMBH [DE]	Einspanier Almuth [DE]	https://worldwide.espacenet.com/patent/search?q=pn%3DUS11576355B2	US11576355B2	2023-02-14	US201716324838A	2017-08-04	Z: Not classifiable	2022-12-21	US11576355B2	Active
18	27	59558405	Egg-examining device	Immunosensing	2016-08-12	Seleggt GMBH [DE]	Einspanier Almuth [DE]	https://worldwide.espacenet.com/patent/search?q=pn%3DUS11596130B2	US11596130B2	2023-03-07	US202016997675A	2020-08-19	Z: Not classifiable	2022-12-29	US11596130B2	Active
18	27	59558405	Egg-examining device	Immunosensing	2016-08-12	Seleggt GMBH [DE]	Einspanier Almuth [DE]	https://worldwide.espacenet.com/patent/search?q=pn%3DAU2017311519A1	AU2017311519A1	2019-03-07	AU2017311519A	2017-08-04	F: IP right grant	2020-12-17	AU2017311519B2	Active
18	27	59558405	Egg-examining device	Immunosensing	2016-08-12	Seleggt GMBH [DE]	Einspanier Almuth [DE]	https://worldwide.espacenet.com/patent/search?q=pn%3DAU2020207812A1	AU2020207812A1	2020-08-06	AU2020207812A	2020-07-22	F: IP right grant	2021-07-15	AU2020207812B2	Active
18	27	59558405	Egg-examining device	Immunosensing	2016-08-12	Seleggt GMBH [DE]	Einspanier Almuth [DE]	https://worldwide.espacenet.com/patent/search?q=pn%3DBR112019002618A2	BR112019002618A2	2019-05-28	BR112019002618A	2017-08-04	F: IP right grant	2022-09-27	BR112019002618B1	Active
18	27	59558405	Egg-examining device	Immunosensing	2016-08-12	Seleggt GMBH [DE]	Einspanier Almuth [DE]	https://worldwide.espacenet.com/patent/search?q=pn%3DCA3033318A1	CA3033318A1	2018-02-15	CA3033318A	2017-08-04	D: Search and examination	2019-02-19	CA3033318C	Pending
18	27	59558405	Egg-examining device	Immunosensing	2016-08-12	Seleggt GMBH [DE]	Einspanier Almuth [DE]	https://worldwide.espacenet.com/patent/search?q=pn%3DCA3085580A1	CA3085580A1	2018-02-15	CA3085580A	2017-08-04	D: Search and examination	2020-09-15	CA3085580C	Pending
18	27	59558405	Egg-examining device	Immunosensing	2016-08-12	Seleggt GMBH [DE]	Einspanier Almuth [DE]	https://worldwide.espacenet.com/patent/search?q=pn%3DCN109844523A	CN109844523A	2019-06-04	CN201780063103A	2017-08-04	F: IP right grant	2022-05-17	CN109844523B	Active
18	27	59558405	Egg-examining device	Immunosensing	2016-08-12	Seleggt GMBH [DE]	Einspanier Almuth [DE]	https://worldwide.espacenet.com/patent/search?q=pn%3DEP3497441A1	EP3497441A1	2019-06-19	EP17749176A	2017-08-04	U: Payment	2022-12-30	EP3497441B1	Active
18	27	59558405	Egg-examining device	Immunosensing	2016-08-12	Seleggt GMBH [DE]	Einspanier Almuth [DE]	https://worldwide.espacenet.com/patent/search?q=pn%3DUS2019166805A1	US2019166805A1	2019-06-06	US201716324838A	2017-08-04	Z: Not classifiable	2022-12-21	US11576355B2	Active
18	27	59558405	Egg-examining device	Immunosensing	2016-08-12	Seleggt GMBH [DE]	Einspanier Almuth [DE]	https://worldwide.espacenet.com/patent/search?q=pn%3DUS2020375153A1	US2020375153A1	2020-12-03	US202016997675A	2020-08-19	Z: Not classifiable	2022-12-29	US11596130B2	Active
8	9	62873543	Method for determining the gender of a chicken embryo	Raman & Fluorescence	2018-05-30	Seleggt GMBH [DE]	Meter Tjitze [NL]	https://worldwide.espacenet.com/patent/search?q=pn%3DAU2019276054A1	AU2019276054A1	2020-11-26	AU2019276054A	2019-05-28	Unknown	NA	AU2019276054A1	Unknown
8	9	62873543	método para determinar o sexo do embrião de uma galinha	Raman & Fluorescence	2018-05-30	Seleggt GMBH [DE]	Meter Tjitze [NL]	https://worldwide.espacenet.com/patent/search?q=pn%3DBR112020024009A2	BR112020024009A2	2021-02-23	BR112020024009A	2019-05-28	Y: Correction/deletion of event information	2021-12-14	BR112020024009A2	Pending
8	9	62873543	Method for determining the gender of a chicken embryo	Raman & Fluorescence	2018-05-30	Seleggt GMBH [DE]	Meter Tjitze [NL]	https://worldwide.espacenet.com/patent/search?q=pn%3DCA3100590A1	CA3100590A1	2019-12-05	CA3100590A	2019-05-28	D: Search and examination	2022-11-23	CA3100590A1	Pending
8	9	62873543	Method for determining the gender of a chicken embryo	Raman & Fluorescence	2018-05-30	Seleggt GMBH [DE]	Meter Tjitze [NL]	https://worldwide.espacenet.com/patent/search?q=pn%3DCN112154326A	CN112154326A	2020-12-29	CN201980034341A	2019-05-28	D: Search and examination	2021-06-15	CN112154326A	Pending
8	9	62873543	Method for determining the gender of a chicken embryo	Raman & Fluorescence	2018-05-30	Seleggt GMBH [DE]	Meter Tjitze [NL]	https://worldwide.espacenet.com/patent/search?q=pn%3DEP3803385A1	EP3803385A1	2021-04-14	EP19727648A	2019-05-28	D: Search and examination	2022-09-28	EP3803385A1	Pending
8	9	62873543	Method for determining the gender of a chicken embryo	Raman & Fluorescence	2018-05-30	Seleggt GMBH [DE]	Meter Tjitze [NL]	https://worldwide.espacenet.com/patent/search?q=pn%3DNL2021022B1	NL2021022B1	2019-12-10	NL2021022A	2018-05-30	Unknown	NA	NL2021022B1	Unknown
8	9	62873543	Method for determining the gender of a chicken embryo	Raman & Fluorescence	2018-05-30	Seleggt GMBH [DE]	Meter Tjitze [NL]	https://worldwide.espacenet.com/patent/search?q=pn%3DUS11486870B2	US11486870B2	2022-11-01	US201917053075A	2019-05-28	U: Payment	2023-02-24	US11486870B2	Active
8	9	62873543	Method for determining the gender of a chicken embryo	Raman & Fluorescence	2018-05-30	Seleggt GMBH [DE]	Meter Tjitze [NL]	https://worldwide.espacenet.com/patent/search?q=pn%3DUS2021072211A1	US2021072211A1	2021-03-11	US201917053075A	2019-05-28	U: Payment	2023-02-24	US11486870B2	Active
8	9	62873543	Method for determining the gender of a chicken embryo	Raman & Fluorescence	2018-05-30	Seleggt GMBH [DE]	Meter Tjitze [NL]	https://worldwide.espacenet.com/patent/search?q=pn%3DWO2019229084A1	WO2019229084A1	2019-12-05	EP2019063870W	2019-05-28	A: Application filing	2021-02-23	WO2019229084A1	Pending
5	5	60629635	Egg support and apparatus for handling eggs	Immunosensing	2017-11-14	Seleggt GMBH [DE]	Meter Tjitze [NL]	https://worldwide.espacenet.com/patent/search?q=pn%3DAU2017440064A1	AU2017440064A1	2020-05-28	AU2017440064A	2017-11-14	Unknown	NA	AU2017440064A1	Unknown
5	5	60629635	Egg support and apparatus for handling eggs	Immunosensing	2017-11-14	Seleggt GMBH [DE]	Meter Tjitze [NL]	https://worldwide.espacenet.com/patent/search?q=pn%3DCA3082373A1	CA3082373A1	2019-05-23	CA3082373A	2017-11-14	D: Search and examination	2022-12-15	CA3082373A1	Pending
5	5	60629635	Egg support and apparatus for handling eggs	Immunosensing	2017-11-14	Seleggt GMBH [DE]	Meter Tjitze [NL]	https://worldwide.espacenet.com/patent/search?q=pn%3DEP3709795A1	EP3709795A1	2020-09-23	EP17811452A	2017-11-14	D: Search and examination	2020-09-23	EP3709795A1	Pending
5	5	60629635	Egg support and apparatus for handling eggs	Immunosensing	2017-11-14	Seleggt GMBH [DE]	Meter Tjitze [NL]	https://worldwide.espacenet.com/patent/search?q=pn%3DUS2021169051A1	US2021169051A1	2021-06-10	US201716763239A	2017-11-14	Z: Not classifiable	2022-09-07	US2021169051A1	Pending
5	5	60629635	Egg support and apparatus for handling eggs	Immunosensing	2017-11-14	Seleggt GMBH [DE]	Meter Tjitze [NL]	https://worldwide.espacenet.com/patent/search?q=pn%3DWO2019096372A1	WO2019096372A1	2019-05-23	EP2017079199W	2017-11-14	A: Application filing	2020-06-19	WO2019096372A1	Pending
3	3	59285255	Method for hatching eggs	Immunosensing	2017-07-06	Seleggt GMBH [DE]	Meter Tjitze [NL]	https://worldwide.espacenet.com/patent/search?q=pn%3DEP3648585A1	EP3648585A1	2020-05-13	EP17735555A	2017-07-06	D: Search and examination	2023-03-22	EP3648585A1	Pending
3	3	59285255	Method for hatching eggs	Immunosensing	2017-07-06	Seleggt GMBH [DE]	Meter Tjitze [NL]	https://worldwide.espacenet.com/patent/search?q=pn%3DUS2021137080A1	US2021137080A1	2021-05-13	US201716628045A	2017-07-06	B: Application discontinuation	2022-10-24	US2021137080A1	Inactive
3	3	59285255	Method for hatching eggs	Immunosensing	2017-07-06	Seleggt GMBH [DE]	Meter Tjitze [NL]	https://worldwide.espacenet.com/patent/search?q=pn%3DWO2019007521A1	WO2019007521A1	2019-01-10	EP2017067031W	2017-07-06	A: Application filing	2020-02-07	WO2019007521A1	Pending
1	1	80276695	Poultry hatching egg gender detection device and system based on ultraviolet light source	VIS-NIR	2021-11-24	Shandong Puls Laser Tech CO LTD [CN]	Yang Shutong [CN]; Yu Haohai [CN]; Wang Zhengping [CN]; Zhang Huaijin [CN]	https://worldwide.espacenet.com/patent/search?q=pn%3DCN114051955A	CN114051955A	2022-02-18	CN202111406123A	2021-11-24	B: Application discontinuation	2023-03-10	CN114051955A	Inactive
8	11	50343764	Método de determinação do sexo de um embrião em um ovo	RF & NMR	2013-03-27	SIEMENS AG [DE]	Andreas Ziroff [DE]; Benjamin Sweiolo [DE]	https://worldwide.espacenet.com/patent/search?q=pn%3DBR112015024354A2	BR112015024354A2	2017-07-18	BR112015024354A	2014-03-17	B: Application discontinuation	2020-09-29	BR112015024354A2	Inactive
8	11	50343764	Method for determining the sex of an embryo in an egg	RF & NMR	2013-03-27	SIEMENS AG [DE]	Andreas Ziroff [DE]; Benjamin Sweiolo [DE]	https://worldwide.espacenet.com/patent/search?q=pn%3DCN105101786B	CN105101786B	2018-10-16	CN201480018815A	2014-03-17	H: IP right cessation	2020-03-10	CN105101786B	Inactive
8	11	50343764	Verfahren zum Bestimmen des Geschlechts eines Embryos in einem Ei	RF & NMR	2013-03-27	SIEMENS AG [DE]	Andreas Ziroff [DE]; Benjamin Sweiolo [DE]	https://worldwide.espacenet.com/patent/search?q=pn%3DDE102013205426A1	DE102013205426A1	2014-10-16	DE102013205426A	2013-03-02	H: IP right cessation	2019-10-01	DE102013205426A1	Inactive
8	11	50343764	Method for determining the sex of an embryo in an egg	RF & NMR	2013-03-27	SIEMENS AG [DE]	Andreas Ziroff [DE]; Benjamin Sweiolo [DE]	https://worldwide.espacenet.com/patent/search?q=pn%3DWO2014154513A1	WO2014154513A1	2014-10-02	EP2014055278W	2014-03-17	A: Application filling	2017-07-18	WO2014154513A1	Pending
8	11	50343764	Method for determining the sex of an embryo in an egg	RF & NMR	2013-03-27	SIEMENS AG [DE]	Andreas Ziroff [DE]; Benjamin Sweiolo [DE]	https://worldwide.espacenet.com/patent/search?q=pn%3DMX2015013436A	MX2015013436A	2016-01-14	MX2015013436A	2014-03-17	Unknown (Inactive)	NA	MX2015013436A	Unknown
8	11	50343764	Method of determining embryo sex in egg	RF & NMR	2013-03-27	SIEMENS AG [DE]	Andreas Ziroff [DE]; Benjamin Sweiolo [DE]	https://worldwide.espacenet.com/patent/search?q=pn%3DRU2612370C1	RU2612370C1	2017-03-09	RU2015141006A	2014-03-17	H: IP right cessation	2020-02-03	RU2612370C1	Inactive
8	11	50343764	Method for determining the sex of an embryo in an egg	RF & NMR	2013-03-27	SIEMENS AG [DE]	Andreas Ziroff [DE]; Benjamin Sweiolo [DE]	https://worldwide.espacenet.com/patent/search?q=pn%3DUS10091974B2	US10091974B2	2018-10-09	US201414780554A	2014-03-17	H: IP right cessation	2022-12-06	US10091974B2	Inactive
8	11	50343764	Method for determining the sex of an embryo in an egg	RF & NMR	2013-03-27	SIEMENS AG [DE]	Andreas Ziroff [DE]; Benjamin Sweiolo [DE]	https://worldwide.espacenet.com/patent/search?q=pn%3DCN105101786A	CN105101786A	2015-11-25	CN201480018815A	2014-03-17	H: IP right cessation	2020-03-10	CN105101786B	Inactive
8	11	50343764	Method for determining the sex of an embryo in an egg	RF & NMR	2013-03-27	SIEMENS AG [DE]	Andreas Ziroff [DE]; Benjamin Sweiolo [DE]	https://worldwide.espacenet.com/patent/search?q=pn%3DUS2016057977A1	US2016057977A1	2016-03-03	US201414780554A	2014-03-17	H: IP right cessation	2022-12-06	US10091974B2	Inactive
8	11	50343764	Method for determining the gender of an embryo in an egg	RF & NMR	2013-03-27	SIEMENS Healthcare GmbH [DE]	Andreas Ziroff [DE]; Benjamin Sweiolo [DE]	https://worldwide.espacenet.com/patent/search?q=pn%3DEP2941122B1	EP2941122B1	2017-04-26	EP14711732A	2014-03-17	H: IP right cessation	2020-11-30	EP2941122B1	Inactive
8	11	50343764	Method for determining the gender of an embryo in an egg	RF & NMR	2013-03-27	SIEMENS Healthcare GmbH [DE]	Andreas Ziroff [DE]; Benjamin Sweiolo [DE]	https://worldwide.espacenet.com/patent/search?q=pn%3DEP2941122A1	EP2941122A1	2015-11-11	EP14711732A	2014-03-17	H: IP right cessation	2020-11-30	EP2941122B1	Inactive
1	1	42011587	Steric strain measuring method of egg	Morphometry	2008-07-07	Taniguchi Ryosuke [JP]; Nozaki Koichi [JP]; Katsuragi Yoshio [JP]; Taniguchi Kenichi [JP]; Sumifuku Toyoji [JP]	Taniguchi Ryosuke [JP]; Nozaki Koichi [JP]; Katsuragi Yoshio [JP]	https://worldwide.espacenet.com/patent/search?q=pn%3DJP2010038897A	JP2010038897A	2010-02-18	JP2008331384A	2008-12-01	D: Search and examination	2013-04-09	JP2010038897A	Inactive
1	1	44458280	Method for identifying sex of fertilized egg based on outline thereof	Morphometry	2010-01-15	Taniguchi Ryosuke [JP]; Taniguchi Kenichi [JP]	Taniguchi Ryosuke [JP]; Taniguchi Kenichi [JP]	https://worldwide.espacenet.com/patent/search?q=pn%3DJP2011142866A	JP2011142866A	2011-07-28	JP2010006622A	2010-01-15	Unknown	NA	JP2011142866A	Unknown
1	1	66575112	The invention discloses a terahertz poultry embryo sex detection device	VOC analysis	2018-10-09	Tantai Terahertz Science & Tech Co LTD [CN]	Shi Tongli [CN]; Xu Lin [CN]; Yu Xiaohai [CN]	https://worldwide.espacenet.com/patent/search?q=pn%3DCN208891459U	CN208891459U	2019-05-24	CN201821634665U	2018-10-09	F: IP right grant	2019-05-24	CN208891459U	Active
5	8	43308026	Method and device for determining the sex of fertilized, nonincubated bird eggs	IR & THz	2010-01-21	Tech Univ Dresden [DE]; Univ Leipzig [DE]	Steiner Gerald [DE]; Koch Edmund [DE]; Krautwald-Junghanns Maria-Elisabeth [DE]; Bartels Thomas [DE]	https://worldwide.espacenet.com/patent/search?q=pn%3DCA2787864A1	CA2787864A1	2011-07-28	CA2787864A	2011-01-14	H: IP right cessation	2019-02-05	CA2787864A1	Inactive
5	8	43308026	Determining gender of fertilized and non-incubated bird eggs, where egg has yolk surrounded by egg shell and embryonic disk arranged to yolk, by guiding probe into egg shell through hole in direction to the disk with embryonic disk cells	IR & THz	2010-01-21	Tech Univ Dresden [DE]; Univ Leipzig [DE]	Steiner Gerald [DE]; Koch Edmund [DE]; Krautwald-Junghanns Maria-Elisabeth [DE]; Bartels Thomas [DE]	https://worldwide.espacenet.com/patent/search?q=pn%3DDE102010006161B3	DE102010006161B3	2011-01-13	DE102010006161A	2010-01-21	F: IP right grant	2011-07-07	DE102010006161B3	Active
5	8	43308026	Method and device for determining the sex of fertilized, nonincubated bird eggs	IR & THz	2010-01-21	Tech Univ Dresden [DE]; Univ Leipzig [DE]	Steiner Gerald [DE]; Koch Edmund [DE]; Krautwald-Junghanns Maria-Elisabeth [DE]; Bartels Thomas [DE]	https://worldwide.espacenet.com/patent/search?q=pn%3DWO2011088825A8	WO2011088825A8	2012-08-09	DE2011000062W	2011-01-14	A: Application filing	2012-09-04	WO2011088825A8	Pending
5	8	43308026	Method and device for determining the sex of fertilized, nonincubated bird eggs	IR & THz	2010-01-21	Tech Univ Dresden [DE]; Univ Leipzig [DE]	Steiner Gerald [DE]; Koch Edmund [DE]; Krautwald-Junghanns Maria-Elisabeth [DE]; Bartels Thomas [DE]	https://worldwide.espacenet.com/patent/search?q=pn%3DEP2526405B1	EP2526405B1	2016-10-19	EP11711247A	2011-01-14	U: Payment	2022-06-01	EP2526405B1	Active
5	8	43308026	Method and device for determining the sex of fertilized, nonincubated bird eggs	IR & THz	2010-01-21	Tech Univ Dresden [DE]; Univ Leipzig [DE]	Steiner Gerald [DE]; Koch Edmund [DE]; Krautwald-Junghanns Maria-Elisabeth [DE]; Bartels Thomas [DE]	https://worldwide.espacenet.com/patent/search?q=pn%3DUS8624190B2	US8624190B2	2014-01-07	US201113574751A	2011-01-14	U: Payment	2021-06-24	US8624190B2	Active
5	8	43308026	Method and device for determining the sex of fertilized, nonincubated bird eggs	IR & THz	2010-01-21	Tech Univ Dresden [DE]; Univ Leipzig [DE]	Steiner Gerald [DE]; Koch Edmund [DE]; Krautwald-Junghanns Maria-Elisabeth [DE]; Bartels Thomas [DE]	https://worldwide.espacenet.com/patent/search?q=pn%3DWO2011088825A1	WO2011088825A1	2011-07-28	DE2011000062W	2011-01-14	A: Application filing	2012-09-04	WO2011088825A8	Pending
5	8	43308026	Method and device for determining the sex of fertilized, nonincubated bird eggs	IR & THz	2010-01-21	Tech Univ Dresden [DE]; Univ Leipzig [DE]	Steiner Gerald [DE]; Koch Edmund [DE]; Krautwald-Junghanns Maria-Elisabeth [DE]; Bartels Thomas [DE]	https://worldwide.espacenet.com/patent/search?q=pn%3DEP2526405A1	EP2526405A1	2012-11-28	EP11711247A	2011-01-14	U: Payment	2022-06-01	EP2526405B1	Active
5	8	43308026	Method and device for determining the sex of fertilized, nonincubated bird eggs	IR & THz	2010-01-21	Tech Univ Dresden [DE]; Univ Leipzig [DE]	Steiner Gerald [DE]; Koch Edmund [DE]; Krautwald-Junghanns Maria-Elisabeth [DE]; Bartels Thomas [DE]	https://worldwide.espacenet.com/patent/search?q=pn%3DUS2012318981A1	US2012318981A1	2012-12-20	US201113574751A	2011-01-14	U: Payment	2021-06-24	US8624190B2	Active
1	2	59121065	Universal detection method for high-throughput second-generation sequencing of animal-derived ingredients in biological product	DNA analysis	2017-01-22	Technical Central for Animals Plants and Food Inspection and Quarantine Shanghai Entry-Exit Inspecti [CN]	Cai Yicun [CN]; He Yuping [CN]; Pan Liangwen [CN]	https://worldwide.espacenet.com/patent/search?q=pn%3DCN106834461B	CN106834461B	2021-01-15	CN201710053073A	2017-01-22	F: IP right grant	2021-01-15	CN106834461B	Active
1	2	59121065	Universal detection method for high-throughput second-generation sequencing of animal-derived ingredients in biological product	DNA analysis	2017-01-22	Technical Central for Animals Plants and Food Inspection and Quarantine Shanghai Entry-Exit Inspecti [CN]	Cai Yicun [CN]; He Yuping [CN]; Pan Liangwen [CN]	https://worldwide.espacenet.com/patent/search?q=pn%3DCN106834461A	CN106834461A	2017-06-13	CN201710053073A	2017-01-22	F: IP right grant	2021-01-15	CN106834461B	Active
7	7	74191743	Device and method for In-Ovo determination of the sex of a fertilised bird egg	Raman & Fluorescence	2020-01-15	Technische Hochschule Ostwestfalen Lippe Univ of Applied sciences and Arts	Dorksen Helene; Krahl Jurgen; Staufenbiel Jens	https://worldwide.espacenet.com/patent/search?q=pn%3DAU2021207299A1	AU2021207299A1	2022-08-04	AU2021207299A	2021-01-15	Unknown	NA	AU2021207299A1	Unknown
7	7	74191743	Dispositivo e método para determinacão de sexo in ovo em ovo de ace fertilizado	Raman & Fluorescence	2020-01-15	Technische Hochschule Ostwestfalen Lippe Univ of Applied sciences and Arts	Dorksen Helene; Krahl Jurgen; Staufenbiel Jens	https://worldwide.espacenet.com/patent/search?q=pn%3DBR112022013901A2	BR112022013901A2	2022-10-04	BR112022013901A	2021-01-15	Unknown	NA	BR112022013901A2	Unknown
7	7	74191743	Device and method for In-Ovo determination of the sex of a fertilised bird egg	Raman & Fluorescence	2020-01-15	Technische Hochschule Ostwestfalen Lippe Univ of Applied sciences and Arts	Dorksen Helene; Krahl Jurgen; Staufenbiel Jens	https://worldwide.espacenet.com/patent/search?q=pn%3DCA3164523A1	CA3164523A1	2021-07-22	CA3164523A	2021-01-15	D: Search and examination	2023-01-02	CA3164523A1	Pending
7	7	74191743	Vorrichtung und Verfahren zur in-ovo Geschlechtsbestimmung bei einem befruchteten Vogelei	Raman & Fluorescence	2020-01-15	Technische Hochschule Ostwestfalen Lippe Univ of Applied sciences and Arts	Dorksen Helene; Krahl Jurgen; Staufenbiel Jens	https://worldwide.espacenet.com/patent/search?q=pn%3DDE102020000214A1	DE102020000214A1	2021-07-15	DE102020000214A	2021-01-15	D: Search and examination	2021-02-02	DE102020000214A1	Pending
7	7	74191743	Device and method for In-Ovo determination of the sex of a fertilised bird egg	Raman & Fluorescence	2020-01-15	Technische Hochschule Ostwestfalen Lippe Univ of Applied sciences and Arts	Dorksen Helene; Krahl Jurgen; Staufenbiel Jens	https://worldwide.espacenet.com/patent/search?q=pn%3DWO2021144420A1	WO2021144420A1	2021-07-22	EP2021050806W	2021-01-15	A: Application filling	2022-07-13	WO2021144420A1	Pending
7	7	74191743	Device and method for In-Ovo determination of the sex of a fertilised bird egg	Raman & Fluorescence	2020-01-15	Technische Hochschule Ostwestfalen Lippe Univ of Applied sciences and Arts	Dorksen Helene; Krahl Jurgen; Staufenbiel Jens	https://worldwide.espacenet.com/patent/search?q=pn%3DEP4090952A1	EP4090952A1	2022-11-23	EP21700896A	2021-01-15	D: Search and examination	2022-08-03	EP4090952A1	Pending
7	7	74191743	Device and method for In-Ovo determination of the sex of a fertilised bird egg	Raman & Fluorescence	2020-01-15	Technische Hochschule Ostwestfalen Lippe Univ of Applied sciences and Arts	Dorksen Helene; Krahl Jurgen; Staufenbiel Jens	https://worldwide.espacenet.com/patent/search?q=pn%3DUS2023081662A1	US2023081662A1	2023-03-16	US202117793325A	2021-01-15	D: Search and examination	2022-12-22	US2023081662A1	Pending
12	13	65039568	A system and method for non-invasively determining egg properties	VOC analysis	2017-07-23	Terahertz Group LTD [CH]	Gabbai Eran [CH]	https://worldwide.espacenet.com/patent/search?q=pn%3DAU2018306664A1	AU2018306664A1	2020-02-27	AU2018306664A	2018-07-23	Unknown	NA	AU2018306664A1	Unknown
12	13	65039568	Sistema e método para determinação não invasiva de propriedades de ovos	VOC analysis	2017-07-23	Terahertz Group LTD [CH]	Gabbai Eran [CH]	https://worldwide.espacenet.com/patent/search?q=pn%3DBR112020001373A2	BR112020001373A2	2020-10-06	BR112020001373A	2018-07-23	D: Search and examination	2021-11-23	BR112020001373A2	Pending
12	13	65039568	A system and method for non-invasively determining egg properties	VOC analysis	2017-07-23	Terahertz Group LTD [CH]	Gabbai Eran [CH]	https://worldwide.espacenet.com/patent/search?q=pn%3DCA3070838A1	CA3070838A1	2019-01-31	CA3070838A	2018-07-23	D: Search and examination	2022-10-20	CA3070838A1	Pending
12	13	65039568	A system and method for non-invasively determining egg properties	VOC analysis	2017-07-23	Terahertz Group LTD [CH]	Gabbai Eran [CH]	https://worldwide.espacenet.com/patent/search?q=pn%3DCN111213048A	CN111213048A	2020-05-29	CN201880059389A	2018-07-23	D: Search and examination	2020-07-17	CN111213048A	Pending
12	13	65039568	A system and method for non-invasively determining egg properties	VOC analysis	2017-07-23	Terahertz Group LTD [CH]	Gabbai Eran [CH]	https://worldwide.espacenet.com/patent/search?q=pn%3DEP3658893A4	EP3658893A4	2021-04-07	EP18838205A	2018-07-23	F: IP right grant	2023-04-07	EP3658893A4	Active
12	13	65039568	A system and method for non-invasively determining egg properties	VOC analysis	2017-07-23	Terahertz Group LTD [CH]	Gabbai Eran [CH]	https://worldwide.espacenet.com/patent/search?q=pn%3DWO2019021275A1	WO2019021275A1	2019-01-31	IL2018050814W	2018-07-23	A: Application filling	2020-01-22	WO2019021275A1	Pending
12	13	65039568	A system and method for non-invasively determining egg properties	VOC analysis	2017-07-23	Terahertz Group LTD [CH]	Gabbai Eran [CH]	https://worldwide.espacenet.com/patent/search?q=pn%3DIL272228A	IL272228A	2020-03-31	IL27222820A	2020-01-23	Unknown	NA	IL272228A	Unknown
12	13	65039568	卵特性を非侵略的に決定するためのシステムおよび方法	VOC analysis	2017-07-23	Terahertz Group LTD [CH]	Gabbai Eran [CH]	https://worldwide.espacenet.com/patent/search?q=pn%3DJP2020528287A	JP2020528287A	2020-09-24	JP2020524947A	2018-07-23	D: Search and examination	2023-03-22	JP2020528287A	Pending
12	13	65039568	알 특성을 비-침투적으로 결정하기 위한 시스템 및 방법	VOC analysis	2017-07-23	Terahertz Group LTD [CH]	Gabbai Eran [CH]	https://worldwide.espacenet.com/patent/search?q=pn%3DKR20200034744A	KR20200034744A	2020-03-31	KR20207004691A	2018-07-23	B: Application discontinuation	2022-11-11	KR20200034744A	Inactive
12	13	65039568	A system and method for non-invasively determining egg properties	VOC analysis	2017-07-23	Terahertz Group LTD [CH]	Gabbai Eran [CH]	https://worldwide.espacenet.com/patent/search?q=pn%3DMX2020000862A	MX2020000862A	2020-08-20	MX2020000862A	2018-07-23	Unknown	NA	MX2020000862A	Unknown
12	13	65039568	A system and method for non-invasively determining egg properties	VOC analysis	2017-07-23	Terahertz Group LTD [CH]	Gabbai Eran [CH]	https://worldwide.espacenet.com/patent/search?q=pn%3DPH12020500163A1	PH12020500163A1	2020-09-14	PH12020500163A	2020-01-22	Unknown	NA	PH12020500163A1	Unknown
12	13	65039568	A system and method for non-invasively determining egg properties	VOC analysis	2017-07-23	Terahertz Group LTD [CH]	Gabbai Eran [CH]	https://worldwide.espacenet.com/patent/search?q=pn%3DZA202000960B	ZA202000960B	2022-07-27	ZA202000960A	2020-02-14	Unknown	NA	ZA202000960B	Unknown
1	1	70769814	System and method for non-invasively determining egg properties	VOC analysis	2017-07-23	Terahertz Group LTD [CH]	Gabbai Eran [CH]	https://worldwide.espacenet.com/patent/search?q=pn%3DUS2020163314A1	US2020163314A1	2020-05-28	US202016749611A	2020-01-22	Unknown	NA	US2020163314A1	Unknown
12	13	65039568	A system and method for non-invasively determining egg properties	VOC analysis	2017-07-23	Terahertz Group LTD [CH]	Gabbai Eran [CH]	https://worldwide.espacenet.com/patent/search?q=pn%3DEP3658893A1	EP3658893A1	2020-06-03	EP18838205A	2018-07-23	F: IP right grant	2023-04-07	EP3658893A4	Active
1	1	5165140	Mtehod and monitoring device for early discriminating embryonic male and female of birds	Morphometry	1997-01-31	Tianjin Teacher S Univ [CN[	Li Zhengang [CN]; Li Ruiren [CN]; Wang Taokuan [CN]	https://worldwide.espacenet.com/patent/search?q=pn%3DCN1189616A	CN1189616A	1998-08-05	CN97100550A	1997-01-31	B: Application discontinuation	2003-02-05	CN1189616A	Inactive
12	17	51610326	Non-invasive device for determining the fertility and/or sex of an egg, and corresponding method	Raman & Fluorescence	2015-07-09	Tronico [FR]	Schortgen Marc	https://worldwide.espacenet.com/patent/search?q=pn%3DAU2015286598A1	AU2015286598A1	2017-02-02	AU2015286598A	2015-07-09	B: Application discontinuation	2019-07-11	AU2015286598A1	Inactive
12	17	51610326	Dispositivo não invasivo para determinação da fertilidade e/ou do sexo de um ovo, e método correspondente	Raman & Fluorescence	2015-07-09	Tronico [FR]	Schortgen Marc	https://worldwide.espacenet.com/patent/search?q=pn%3DBR112017000073A2	BR112017000073A2	2017-11-07	BR112017000073A	2015-07-09	B: Application discontinuation	2020-03-10	BR112017000073A2	Inactive
12	17	51610326	Non-invasive device for determining the fertility and/or sex of an egg, and corresponding method	Raman & Fluorescence	2015-07-09	Tronico [FR]	Schortgen Marc	https://worldwide.espacenet.com/patent/search?q=pn%3DCA2953271A1	CA2953271A1	2016-01-14	CA2953271A	2015-07-09	H: IP right cessation	2021-11-23	CA2953271A1	Inactive
12	17	51610326	Non-invasive device for determining the fertility and/or sex of an egg, and corresponding method	Raman & Fluorescence	2015-07-09	Tronico [FR]	Schortgen Marc	https://worldwide.espacenet.com/patent/search?q=pn%3DCN106574892B	CN106574892B	2019-03-19	CN201580037803A	2015-07-09	H: IP right cessation	2021-07-06	CN106574892B	Inactive
12	17	51610326	Non-invasive device for determining the fertility and/or sex of an egg, and corresponding method	Raman & Fluorescence	2015-07-09	Tronico [FR]	Schortgen Marc	https://worldwide.espacenet.com/patent/search?q=pn%3DEP3167285B1	EP3167285B1	2018-04-25	EP15735965A	2015-07-09	H: IP right cessation	2020-07-09	EP3167285B1	Inactive
12	17	51610326	Non-invasive device for determining the fertility and/or sex of an egg, and corresponding method	Raman & Fluorescence	2015-07-09	Tronico [FR]	Schortgen Marc	https://worldwide.espacenet.com/patent/search?q=pn%3DWO2016005539A1	WO2016005539A1	2016-01-14	EP2015065778W	2015-07-09	A: Application filling	2017-11-07	WO2016005539A1	Pending
12	17	51610326	Dispositivo no invasivo de determinación de la fertilidad y/o del sexo de un huevo, y procedimiento correspondiente	Raman & Fluorescence	2015-07-09	Tronico [FR]	Schortgen Marc	https://worldwide.espacenet.com/patent/search?q=pn%3DES2681628T3	ES2681628T3	2018-09-14	ES15735965T	2015-07-09	Unknown (Active)	NA	ES2681628T3	Unknown
12	17	51610326	DISPOSITIF NON INVASIF DE DETERMINATION DE LA FERTILITE ET/OU DU SEXE D’UN OEUF, ET PROCEDE CORRESPONDANT.	Raman & Fluorescence	2015-07-09	Tronico [FR]	Schortgen Marc	https://worldwide.espacenet.com/patent/search?q=pn%3DFR3023617B1	FR3023617B1	2018-06-15	FR1456744A	2014-07-11	H: IP right cessation	2020-04-10	FR3023617B1	Inactive
12	17	51610326	Non-invasive device for determining the fertility and/or sex of an egg, and corresponding method	Raman & Fluorescence	2015-07-09	Tronico [FR]	Schortgen Marc	https://worldwide.espacenet.com/patent/search?q=pn%3DPL3167285T3	PL3167285T3	2018-10-31	PL15735965T	2015-07-09	Unknown (Inactive)	NA	PL3167285T3	Unknown
12	17	51610326	НЕИНВАЗИВНОЕ УСТРОЙСТВО ДЛЯ ОПРЕДЕЛЕНИЯ ОПЛОДОТВОРЕННОСТИ И/ИЛИ ПОЛА ЯЙЦА И СООТВЕТСТВУЮЩИЙ СПОСОБ	Raman & Fluorescence	2015-07-09	Tronico [FR]	Schortgen Marc	https://worldwide.espacenet.com/patent/search?q=pn%3DRU2017103534A3	RU2017103534A3	2019-01-22	RU2017103534A	2015-07-09	B: Application discontinuation	2019-05-20	RU2017103534A3	Inactive
12	17	51610326	Bir yumurtanın fertilitesini ve/veya cinsiyetini belirlemeye yönelik invazif olmayan cihaz ve karşılık gelen proses.	Raman & Fluorescence	2015-07-09	Tronico [FR]	Schortgen Marc	hhttps://worldwide.espacenet.com/patent/search?q=pn%3DTR201810666T4	TR201810666T4	2018-08-27	TR201810666T	2015-07-09	Unknown (Inactive)	NA	TR201810666T4	Unknown
12	17	51610326	Non-invasive device for determining the fertility and/or sex of an egg, and corresponding method	Raman & Fluorescence	2015-07-09	Tronico [FR]	Schortgen Marc	https://worldwide.espacenet.com/patent/search?q=pn%3DUS10060854B2	US10060854B2	2018-08-28	US201515325646A	2015-07-09	H: IP right cessation	2022-10-25	US10060854B2	Inactive
12	17	51610326	Non-invasive device for determining the fertility and/or sex of an egg, and corresponding method	Raman & Fluorescence	2015-07-09	Tronico [FR]	Schortgen Marc	https://worldwide.espacenet.com/patent/search?q=pn%3DCN106574892A	CN106574892A	2017-04-19	CN201580037803A	2015-07-09	H: IP right cessation	2021-07-06	CN106574892B	Inactive
12	17	51610326	Non-invasive device for determining the fertility and/or sex of an egg, and corresponding method	Raman & Fluorescence	2015-07-09	Tronico [FR]	Schortgen Marc	https://worldwide.espacenet.com/patent/search?q=pn%3DEP3167285A1	EP3167285A1	2017-05-17	EP15735965A	2015-07-09	H: IP right cessation	2020-07-09	EP3167285B1	Inactive
12	17	51610326	DISPOSITIF NON INVASIF DE DETERMINATION DE LA FERTILITE ET/OU DU SEXE D’UN OEUF, ET PROCEDE CORRESPONDANT.	Raman & Fluorescence	2015-07-09	Tronico [FR]	Schortgen Marc	https://worldwide.espacenet.com/patent/search?q=pn%3DFR3023617A1	FR3023617A1	2016-01-15	FR1456744A	2014-07-11	H: IP right cessation	2020-04-10	FR3023617B1	Inactive
12	17	51610326	НЕИНВАЗИВНОЕ УСТРОЙСТВО ДЛЯ ОПРЕДЕЛЕНИЯ ОПЛОДОТВОРЕННОСТИ И/ИЛИ ПОЛА ЯЙЦА И СООТВЕТСТВУЮЩИЙ СПОСОБ	Raman & Fluorescence	2015-07-09	Tronico [FR]	Schortgen Marc	https://worldwide.espacenet.com/patent/search?q=pn%3DRU2017103534A	RU2017103534A	2018-08-13	RU2017103534A	2015-07-09	B: Application discontinuation	2019-05-20	RU2017103534A3	Inactive
12	17	51610326	Non-invasive device for determining the fertility and/or sex of an egg, and corresponding method	Raman & Fluorescence	2015-07-09	Tronico [FR]	Schortgen Marc	https://worldwide.espacenet.com/patent/search?q=pn%3DUS2017160202A1	US2017160202A1	2017-06-08	US201515325646A	2015-07-09	H: IP right cessation	2022-10-25	US10060854B2	Inactive
3	4	63041901	Method for determining a specific characteristic of an embryo in an unhatched egg	DNA analysis	2018-07-24	Tronico [FR]; Centre Nat Rech Scient [FR]	Molina Franck [FR]; Espeut Julien [FR]	https://worldwide.espacenet.com/patent/search?q=pn%3DEP3599465A1	EP3599465A1	2020-01-29	EP18185239A	2018-07-24	B: Application discontinuation	2021-01-06	EP3827259A2	Inactive
3	4	63041901	Method for determining a specific characteristic of an embryo in an unhatched egg	DNA analysis	2018-07-24	Tronico [FR]; Centre Nat Rech Scient [FR]	Molina Franck [FR]; Espeut Julien [FR]	https://worldwide.espacenet.com/patent/search?q=pn%3DEP3827259A2	EP3827259A2	2021-06-02	EP19749274A	2019-07-24	Y: Correction/deletion of event information	2021-11-03	EP3827259A2	Pending
3	4	63041901	Method for determining a specific characteristic of an embryo in an unhatched egg	DNA analysis	2018-07-24	Tronico [FR]; Centre Nat Rech Scient [FR]	Molina Franck [FR]; Espeut Julien [FR]	https://worldwide.espacenet.com/patent/search?q=pn%3DWO2020020973A3	WO2020020973A3	2020-03-12	EP2019069971W	2019-07-24	A: Application filing	2021-03-12	WO2020020973A3	Pending
3	4	63041901	Method for determining a specific characteristic of an embryo in an unhatched egg	DNA analysis	2018-07-24	Tronico [FR]; Centre Nat Rech Scient [FR]	Molina Franck [FR]; Espeut Julien [FR]	https://worldwide.espacenet.com/patent/search?q=pn%3DWO2020020973A2	WO2020020973A2	2020-01-30	EP2019069971W	2019-07-24	A: Application filing	2021-03-12	WO2020020973A3	Pending
1	1	61655945	PROCEDE NON INVASIF DE DETERMINATION DE LA FERTILITE ET/OU DU SEXE D'UN OEUF EN FONCTION D'AU MOINS UNE CARACTERISTIQUE DE FLUORESCENCE	Raman & Fluorescence	2017-12-22	Tronico [FR]; Univ Nantes [FR]	Baron Samuel [FR]; Catherinot Lise [FR]; Sarr Yatma [FR]; Schortgen Marc [FR]; Thouand Gerald [FR]; Assaf Antony Ali [FR]	https://worldwide.espacenet.com/patent/search?q=pn%3DFR3075965A1	FR3075965A1	2019-06-28	FR1763079A	2017-12-22	B: Application discontinuation	2020-06-19	FR3075965A1	Inactive
1	2	44567807	Polymerase chain reaction (PCR) amplification primer and method used for identifying sex of early embryo of chicken	DNA analysis	2011-09-14	Univ China Agricultural [CN]	Zhenming Zhou [CN]; Qinxiang Meng [CN]; Liping Ren [CN]	https://worldwide.espacenet.com/patent/search?q=pn%3DCN102181521B	CN102181521B	2013-01-16	CN201110053140A	2011-03-04	H: IP right cessation	2015-04-29	CN102181521B	Inactive
1	2	44567807	Polymerase chain reaction (PCR) amplification primer and method used for identifying sex of early embryo of chicken	DNA analysis	2011-09-14	Univ China Agricultural [CN]	Zhenming Zhou [CN]; Qinxiang Meng [CN]; Liping Ren [CN]	https://worldwide.espacenet.com/patent/search?q=pn%3DCN102181521A	CN102181521A	2011-09-14	CN201110053140A	2011-03-04	H: IP right cessation	2015-04-29	CN102181521B	Inactive
7	9	58544905	Verfahren und Vorrichtung zur optischen in-ovo Geschlechtsbestimmung von befruchteten und bebrüteten Vogeleiern	Raman & Fluorescence	2016-04-04	Univ Dresden Tech [DE]	Steiner Gerald [DE]; Preusse Grit [DE]; Galli Roberta [DE]; Koch Edmund [DE]	https://worldwide.espacenet.com/patent/search?q=pn%3DDE102016004051B3	DE102016004051B3	2017-07-27	DE102016004051A	2016-04-04	F: IP right grant	2018-04-28	DE102016004051B3	Active
7	9	58544905	Method and device for optical in ovo sex determination of fertilized and incubatd birds'eggs	Raman & Fluorescence	2016-04-04	Univ Dresden Tech [DE]	Steiner Gerald [DE]; Preusse Grit [DE]; Galli Roberta [DE]; Koch Edmund [DE]	https://worldwide.espacenet.com/patent/search?q=pn%3DEP3439466B1	EP3439466B1	2022-09-07	EP17717087A	2017-03-20	H: IP right cessation	2023-02-28	EP3439466B1	Inactive
7	9	58544905	Method and device for optical in ovo sex determination of fertilized and incubated birds' eggs	Raman & Fluorescence	2016-04-04	Univ Dresden Tech [DE]	Steiner Gerald [DE]; Preusse Grit [DE]; Galli Roberta [DE]; Koch Edmund [DE]	https://worldwide.espacenet.com/patent/search?q=pn%3DWO2017174337A1	WO2017174337A1	2017-10-12	EP2017056536W	2017-03-20	A: Application filling	2018-11-09	WO2017174337A1	Pending
7	9	58544905	Procedimiento y dispositivo para la determinación óptica del sexo in ovo de huevos de ave fecundados e incubados	Raman & Fluorescence	2016-04-04	Univ Dresden Tech [DE]	Steiner Gerald [DE]; Preusse Grit [DE]; Galli Roberta [DE]; Koch Edmund [DE]	https://worldwide.espacenet.com/patent/search?q=pn%3DES2929187T3	ES2929187T3	2022-11-25	ES17717087T	2017-03-20	Unknown	NA	ES2929187T3	Unknown
7	9	58544905	Method and device for optical in ovo sex determination of fertilized and incubatd birds'eggs	Raman & Fluorescence	2016-04-04	Univ Dresden Tech [DE]	Steiner Gerald [DE]; Preusse Grit [DE]; Galli Roberta [DE]; Koch Edmund [DE]	https://worldwide.espacenet.com/patent/search?q=pn%3DPL3439466T3	PL3439466T3	2023-01-23	PL17717087T	2017-03-20	Unknown	NA	PL3439466T3	Unknown
7	9	58544905	Method and device for optical in ovo sex determination of fertilized and incubated birds' eggs	Raman & Fluorescence	2016-04-04	Univ Dresden Tech [DE]	Steiner Gerald [DE]; Preusse Grit [DE]; Galli Roberta [DE]; Koch Edmund [DE]	https://worldwide.espacenet.com/patent/search?q=pn%3DUS10852284B2	US10852284B2	2020-12-01	US201716090947A	2017-03-20	F: IP right grant	2020-11-11	US10852284B2	Active
7	9	58544905	Method and device for optical in ovo sex determination of fertilized and incubated birds' eggs	Raman & Fluorescence	2016-04-04	Univ Dresden Tech [DE]	Steiner Gerald [DE]; Preusse Grit [DE]; Galli Roberta [DE]; Koch Edmund [DE]	https://worldwide.espacenet.com/patent/search?q=pn%3DZA201806517B	ZA201806517B	2021-03-31	ZA201806517A	2018-10-01	Unknown (Pending/Examining)	NA	ZA201806517B	Unknown
6	6	59997316	Method for classifying spectra of objects having complex information content	Raman & Fluorescence	2016-09-16	Univ Dresden Tech [DE]	Steiner Gerald [DE]; Preusse Grit [DE]; Galli Roberta [DE]; Koch Edmund [DE]	https://worldwide.espacenet.com/patent/search?q=pn%3DCA3047337A1	CA3047337A1	2018-03-22	CA3047337A	2017-09-15	D: Search and examination	2022-11-10	CA3047337A1	Pending
6	6	59997316	Verfahren zur Klassifizierung von Spektren von Objekten mit komplexem Informationsgehalt	Raman & Fluorescence	2016-09-16	Univ Dresden Tech [DE]	Steiner Gerald [DE]; Preusse Grit [DE]; Galli Roberta [DE]; Koch Edmund [DE]	https://worldwide.espacenet.com/patent/search?q=pn%3DDE102016011348A1	DE102016011348A1	2018-03-22	DE102016011348A	2016-09-16	D: Search and examination	2018-01-22	DE102016011348A1	Pending
6	6	59997316	Method for classifying spectra of objects having complex information content	Raman & Fluorescence	2016-09-16	Univ Dresden Tech [DE]	Steiner Gerald [DE]; Preusse Grit [DE]; Galli Roberta [DE]; Koch Edmund [DE]	https://worldwide.espacenet.com/patent/search?q=pn%3DEP3513355A1	EP3513355A1	2019-07-24	EP17777502A	2016-09-16	D: Search and examination	2019-07-24	EP3513355A1	Pending
6	6	59997316	Method for classifying spectra of objects having complex information content	Raman & Fluorescence	2016-09-16	Univ Dresden Tech [DE]	Steiner Gerald [DE]; Preusse Grit [DE]; Galli Roberta [DE]; Koch Edmund [DE]	https://worldwide.espacenet.com/patent/search?q=pn%3DWO2018050802A1	WO2018050802A1	2018-03-22	EP2017073236W	2017-09-15	A: Application filling	2019-06-17	WO2018050802A1	Pending
6	6	59997316	Method for classifying spectra of objects having complex information content	Raman & Fluorescence	2016-09-16	Univ Dresden Tech [DE]	Steiner Gerald [DE]; Preusse Grit [DE]; Galli Roberta [DE]; Koch Edmund [DE]	https://worldwide.espacenet.com/patent/search?q=pn%3DUS2021248429A1	US2021248429A1	2021-08-12	US201716333734A	2017-09-15	D: Search and examination	2022-12-28	US2021248429A1	Pending
6	6	59997316	Method for classifying spectra of objects having complex information content	Raman & Fluorescence	2016-09-16	Univ Dresden Tech [DE]	Steiner Gerald [DE]; Preusse Grit [DE]; Galli Roberta [DE]; Koch Edmund [DE]	https://worldwide.espacenet.com/patent/search?q=pn%3DZA201901496B	ZA201901496B	2021-01-27	ZA201901496A	2019-03-11	Unknown	NA	ZA201901496B	Unknown
8	11	60320837	Producing a hole in a bird egg for determining the sex of the bird egg	Raman & Fluorescence	2016-10-26	Univ Dresden Tech [DE]	Steiner Gerald [DE]; Preusse Grit [DE]; Galli Roberta [DE]; Koch Edmund [DE]	https://worldwide.espacenet.com/patent/search?q=pn%3DCA3041586A1	CA3041586A1	2018-05-03	CA3041586A	2017-10-26	Unknown	NA	CA3041586A1	Unknown
8	11	60320837	Verfahren zur Positionierung einer Messstelle an mindestens einem Blut führenden Gefäß eines geöffneten Vogeleies zur nachfolgenden Geschlechtsbestimmung des Vogeleies	Raman & Fluorescence	2016-10-26	Univ Dresden Tech [DE]	Steiner Gerald [DE]; Preusse Grit [DE]; Galli Roberta [DE]; Koch Edmund [DE]	https://worldwide.espacenet.com/patent/search?q=pn%3DDE102016013155B4	DE102016013155B4	2021-07-15	DE102016013155A	2016-10-26	F: IP right grant	2022-04-20	DE102016013155B4	Active
8	11	60320837	Producing a hole in a bird egg for determining the sex of the bird egg	Raman & Fluorescence	2016-10-26	Univ Dresden Tech [DE]	Steiner Gerald [DE]; Preusse Grit [DE]; Galli Roberta [DE]; Koch Edmund [DE]	https://worldwide.espacenet.com/patent/search?q=pn%3DEP3532839B1	EP3532839B1	2020-12-02	EP17797553A	2017-10-26	U: Payment	2023-01-31	EP3532839B1	Active
8	11	60320837	Producing a hole in a bird egg for determining the sex of the bird egg	Raman & Fluorescence	2016-10-26	Univ Dresden Tech [DE]	Steiner Gerald [DE]; Preusse Grit [DE]; Galli Roberta [DE]; Koch Edmund [DE]	https://worldwide.espacenet.com/patent/search?q=pn%3DWO2018078046A1	WO2018078046A1	2018-05-03	EP2017077507W	2017-10-26	A: Application filling	2019-05-31	WO2018078046A1	Pending
8	11	60320837	Creación de un orificio en un huevo de ave para la determinación del sexo del huevo de ave	Raman & Fluorescence	2016-10-26	Univ Dresden Tech [DE]	Steiner Gerald [DE]; Preusse Grit [DE]; Galli Roberta [DE]; Koch Edmund [DE]	https://worldwide.espacenet.com/patent/search?q=pn%3DES2857682T3	ES2857682T3	2021-09-29	ES17797553T	2017-10-26	Unknown	NA	ES2857682T3	Active
8	11	60320837	ВЫПОЛНЕНИЕ ОТВЕРСТИЯ В ПТИЧЬЕМ ЯЙЦЕ ДЛЯ ОПРЕДЕЛЕНИЯ ПОЛА ПТЕНЦА	Raman & Fluorescence	2016-10-26	Univ Dresden Tech [DE]	Steiner Gerald [DE]; Preusse Grit [DE]; Galli Roberta [DE]; Koch Edmund [DE]	https://worldwide.espacenet.com/patent/search?q=pn%3DRU2019115818A	RU2019115818A	2020-11-27	RU2019115818A	2017-10-26	B: Application discontinuation	2021-09-10	RU2019115818A	Inactive
8	11	60320837	Producing a hole in a bird egg for determining the sex of the bird egg	Raman & Fluorescence	2016-10-26	Univ Dresden Tech [DE]	Steiner Gerald [DE]; Preusse Grit [DE]; Galli Roberta [DE]; Koch Edmund [DE]	https://worldwide.espacenet.com/patent/search?q=pn%3DUS11536704B2	US11536704B2	2022-12-27	US201716344988A	2017-10-26	F: IP right grant	2022-12-07	US11536704B2	Active
8	11	60320837	Producing a hole in a bird egg for determining the sex of the bird egg	Raman & Fluorescence	2016-10-26	Univ Dresden Tech [DE]	Steiner Gerald [DE]; Preusse Grit [DE]; Galli Roberta [DE]; Koch Edmund [DE]	https://worldwide.espacenet.com/patent/search?q=pn%3DZA201901973B	ZA201901973B	2019-11-27	ZA201901973A	2019-03-26	Unknown (Pending/Examining)	NA	ZA201901973B	Unknown
4	5	65763448	VERFAHREN ZUR IN-OVO FERTILISATIONS- UND GESCHLECHTSBESTIMMUNG AM GESCHLOSSENEN EI	VIS-NIR	2018-03-09	Univ Dresden Tech [DE]	Steiner Gerald [DE]; Preusse Grit [DE]; Galli Roberta [DE]; Koch Edmund [DE]; Schnabel Christian [DE]	https://worldwide.espacenet.com/patent/search?q=pn%3DDE102018105512A1	DE102018105512A1	2019-09-12	DE102018105512A	2018-03-09	D: Search and examination	2023-02-22	DE102018105512A1	Pending
4	5	65763448	Method for in-ovo fertilisation determination and gender determination on a closed egg	VIS-NIR	2018-03-09	Univ Dresden Tech [DE]	Steiner Gerald [DE]; Preusse Grit [DE]; Galli Roberta [DE]; Koch Edmund [DE]; Schnabel Christian [DE]	https://worldwide.espacenet.com/patent/search?q=pn%3DEP3762718A1	EP3762718A1	2021-01-13	EP19710655A	2018-03-09	D: Search and examination	2023-01-18	EP3762718A1	Pending
4	5	65763448	Method for in-ovo fertilisation determination and gender determination on a closed egg	VIS-NIR	2018-03-09	Univ Dresden Tech [DE]	Steiner Gerald [DE]; Preusse Grit [DE]; Galli Roberta [DE]; Koch Edmund [DE]; Schnabel Christian [DE]	https://worldwide.espacenet.com/patent/search?q=pn%3DWO2019170887A1	WO2019170887A1	2019-09-12	EP2019055904W	2018-03-09	A: Application filling	2020-10-09	WO2019170887A1	Pending
4	5	65763448	Method for in-ovo fertilisation determination and gender determination on a closed egg	VIS-NIR	2018-03-09	Univ Dresden Tech [DE]	Steiner Gerald [DE]; Preusse Grit [DE]; Galli Roberta [DE]; Koch Edmund [DE]; Schnabel Christian [DE]	https://worldwide.espacenet.com/patent/search?q=pn%3DUS11378565B2	US11378565B2	2022-07-05	US201916978679A	2018-03-09	F: IP right grant	2022-06-15	US11378565B2	Active
7	9	58544905	Method and device for optical in ovo sex determination of fertilized and incubatd birds'eggs	Raman & Fluorescence	2016-04-04	Univ Dresden Tech [DE]	Steiner Gerald [DE]; Preusse Grit [DE]; Galli Roberta [DE]; Koch Edmund [DE]	https://worldwide.espacenet.com/patent/search?q=pn%3DEP3439466A1	EP3439466A1	2019-02-13	EP17717087A	2017-03-20	H: IP right cessation	2023-02-28	EP3439466B1	Inactive
7	9	58544905	Method and device for optical in ovo sex determination of fertilized and incubated birds' eggs	Raman & Fluorescence	2016-04-04	Univ Dresden Tech [DE]	Steiner Gerald [DE]; Preusse Grit [DE]; Galli Roberta [DE]; Koch Edmund [DE]	https://worldwide.espacenet.com/patent/search?q=pn%3DUS2019383782A1	US2019383782A1	2019-12-19	US201716090947A	2017-03-20	F: IP right grant	2020-11-11	US10852284B2	Active
8	11	60320837	Verfahren zur Positionierung einer Messstelle an mindestens einem Blut führenden Gefäß eines geöffneten Vogeleies zur nachfolgenden Geschlechtsbestimmung des Vogeleies	Raman & Fluorescence	2016-10-26	Univ Dresden Tech [DE]	Steiner Gerald [DE]; Preusse Grit [DE]; Galli Roberta [DE]; Koch Edmund [DE]	https://worldwide.espacenet.com/patent/search?q=pn%3DDE102016013155A1	DE102016013155A1	2018-04-26	DE102016013155A	2016-10-26	F: IP right grant	2022-04-20	DE102016013155B4	Active
8	11	60320837	Producing a hole in a bird egg for determining the sex of the bird egg	Raman & Fluorescence	2016-10-26	Univ Dresden Tech [DE]	Steiner Gerald [DE]; Preusse Grit [DE]; Galli Roberta [DE]; Koch Edmund [DE]	https://worldwide.espacenet.com/patent/search?q=pn%3DEP3532839A1	EP3532839A1	2019-09-04	EP17797553A	2017-10-26	U: Payment	2023-01-31	EP3532839B1	Active
8	11	60320837	Producing a hole in a bird egg for determining the sex of the bird egg	Raman & Fluorescence	2016-10-26	Univ Dresden Tech [DE]	Steiner Gerald [DE]; Preusse Grit [DE]; Galli Roberta [DE]; Koch Edmund [DE]	https://worldwide.espacenet.com/patent/search?q=pn%3DUS2019339244A1	US2019339244A1	2019-11-07	US201716344988A	2017-10-26	F: IP right grant	2022-12-07	US11536704B2	Active
4	5	65763448	Method for in-ovo fertilisation determination and gender determination on a closed egg	VIS-NIR	2018-03-09	Univ Dresden Tech [DE]	Steiner Gerald [DE]; Preusse Grit [DE]; Galli Roberta [DE]; Koch Edmund [DE]; Schnabel Christian [DE]	https://worldwide.espacenet.com/patent/search?q=pn%3DUS2020400640A1	US2020400640A1	2020-12-24	US201916978679A	2019-03-08	F: IP right grant	2022-06-15	US11378565B2	Active
6	10	54062582	Method and device for the Raman spectroscopic, in ovo sex determination of fertilised and incubated birds' eggs	Raman & Fluorescence	2014-07-04	Univ Dresden Tech [DE]; Univ Leipzig [DE]	Koch Edmung; Steiner Gerald; Krautwald-Junghanns Maria Elisabeth; Bartels Thomas; Galli Roberta; Preusse Grit	https://worldwide.espacenet.com/patent/search?q=pn%3DAU2015283366B2	AU2015283366B2	2017-02-23	AU2015283366A	2015-07-03	F: IP right grant	2020-09-17	AU2015283366B2	Active
6	10	54062582	Method and device for the Raman spectroscopic, in ovo sex determination of fertilised and incubated birds' eggs	Raman & Fluorescence	2014-07-04	Univ Dresden Tech [DE]; Univ Leipzig [DE]	Koch Edmung; Steiner Gerald; Krautwald-Junghanns Maria Elisabeth; Bartels Thomas; Galli Roberta; Preusse Grit	https://worldwide.espacenet.com/patent/search?q=pn%3DCA2953813A1	CA2953813A1	2016-01-07	CA2953813A	2015-07-03	D: Search and examination	2020-10-07	CA2953813A1	Pending
6	10	54062582	Verfahren und Vorrichtung zur Raman-spektroskopischen in-ovo Geschlechtsbestimmung von befruchteten und bebrüteten Vogeleiern	Raman & Fluorescence	2014-07-04	Univ Dresden Tech [DE]; Univ Leipzig [DE]	Koch Edmung; Steiner Gerald; Krautwald-Junghanns Maria Elisabeth; Bartels Thomas; Galli Roberta; Preusse Grit	https://worldwide.espacenet.com/patent/search?q=pn%3DDE102014010150A1	DE102014010150A1	2016-01-07	DE102014010150A	2015-07-03	H: IP right cessation	2021-02-02	DE102014010150A1	Inactive
6	10	54062582	Method and device for the Raman spectroscopic, in ovo sex determination of fertilised and incubated birds' eggs	Raman & Fluorescence	2014-07-04	Univ Dresden Tech [DE]; Univ Leipzig [DE]	Koch Edmung; Steiner Gerald; Krautwald-Junghanns Maria Elisabeth; Bartels Thomas; Galli Roberta; Preusse Grit	https://worldwide.espacenet.com/patent/search?q=pn%3DWO2016000678A8	WO2016000678A8	2016-04-21	DE2015000342W	2015-07-03	A: Application filling	2017-03-27	WO2016000678A8	Pending
6	10	54062582	Method and device for the Raman spectroscopic, in ovo sex determination of fertilised and incubated birds' eggs	Raman & Fluorescence	2014-07-04	Univ Dresden Tech [DE]; Univ Leipzig [DE]	Koch Edmung; Steiner Gerald; Krautwald-Junghanns Maria Elisabeth; Bartels Thomas; Galli Roberta; Preusse Grit	https://worldwide.espacenet.com/patent/search?q=pn%3DEP3164696B1	EP3164696B1	2018-04-18	EP15759358A	2015-07-03	U: Payment	2022-11-30	EP3164696B1	Active
6	10	54062582	Method and device for the Raman spectroscopic, in ovo sex determination of fertilised and incubated birds' eggs	Raman & Fluorescence	2014-07-04	Univ Dresden Tech [DE]; Univ Leipzig [DE]	Koch Edmung; Steiner Gerald; Krautwald-Junghanns Maria Elisabeth; Bartels Thomas; Galli Roberta; Preusse Grit	https://worldwide.espacenet.com/patent/search?q=pn%3DUS9835560B2	US9835560B2	2017-12-05	US201515317802A	2015-07-03	U: Payment	2021-06-01	US9835560B2	Active
6	10	54062582	Method and device for the Raman spectroscopic, in ovo sex determination of fertilised and incubated birds' eggs	Raman & Fluorescence	2014-07-04	Univ Dresden Tech [DE]; Univ Leipzig [DE]	Koch Edmung; Steiner Gerald; Krautwald-Junghanns Maria Elisabeth; Bartels Thomas; Galli Roberta; Preusse Grit	https://worldwide.espacenet.com/patent/search?q=pn%3DAU2015283366A1	AU2015283366A1	2017-02-23	AU2015283366A	2015-07-03	F: IP right grant	2020-09-17	AU2015283366B2	Active
6	10	54062582	Method and device for the Raman spectroscopic, in ovo sex determination of fertilised and incubated birds' eggs	Raman & Fluorescence	2014-07-04	Univ Dresden Tech [DE]; Univ Leipzig [DE]	Koch Edmung; Steiner Gerald; Krautwald-Junghanns Maria Elisabeth; Bartels Thomas; Galli Roberta; Preusse Grit	https://worldwide.espacenet.com/patent/search?q=pn%3DWO2016000678A1	WO2016000678A1	2016-01-07	DE2015000342W	2015-07-03	A: Application filing	2017-03-27	WO2016000678A8	Pending
6	10	54062582	Method and device for the Raman spectroscopic, in ovo sex determination of fertilised and incubated birds' eggs	Raman & Fluorescence	2014-07-04	Univ Dresden Tech [DE]; Univ Leipzig [DE]	Koch Edmung; Steiner Gerald; Krautwald-Junghanns Maria Elisabeth; Bartels Thomas; Galli Roberta; Preusse Grit	https://worldwide.espacenet.com/patent/search?q=pn%3DEP3164696A1	EP3164696A1	2017-05-10	EP15759358A	2015-07-03	U: Payment	2022-11-30	EP3164696B1	Active
6	10	54062582	Method and device for the Raman spectroscopic, in ovo sex determination of fertilised and incubated birds' eggs	Raman & Fluorescence	2014-07-04	Univ Dresden Tech [DE]; Univ Leipzig [DE]	Koch Edmung; Steiner Gerald; Krautwald-Junghanns Maria Elisabeth; Bartels Thomas; Galli Roberta; Preusse Grit	https://worldwide.espacenet.com/patent/search?q=pn%3DUS2017205353A1	US2017205353A1	2017-07-20	US201515317802A	2015-07-03	U: Payment	2021-06-01	US9835560B2	Active
1	1	65558499	Device and method for gender identification of egg embryo based on heart rate measurement	VIS-NIR	2018-12-10	Univ Foshan [CN]	Wang Mingyi [CN]; Luo Jianxiong [CN]; Wu Linchang [CN]; Han Ding'an [CN]; Zeng Yauguang [CN]	https://worldwide.espacenet.com/patent/search?q=pn%3DCN109431484A	CN109431484A	2019-03-08	CN201811502677A	2018-12-10	D: Search and examination	2023-04-02	CN109431484A	Pending
1	1	68445444	Egg embryo sex determination device based on heart rate measurement	VIS-NIR	2018-12-10	Univ Foshan [CN]	Wu Linchang [CN]; Luo Jiaxiong [CN]; Wang Mingyi [CN]; Han Ding'an [CN]; Zeng Yaguang [CN]	https://worldwide.espacenet.com/patent/search?q=pn%3DCN209611122U	CN209611122U	2019-11-12	CN201822070807U	2018-12-10	H: IP right cessation	2022-11-18	CN209611122U	Inactive
1	1	69276578	Egg embryo sex determination method and device based on egg shape characteristic parameters	Morphometry	2019-09-17	Univ Foshan [CN]	Wang Mingyi [CN]; Wu Linchang [CN]; Zeng Yauguang [CN]; Han Ding'an [CN]	https://worldwide.espacenet.com/patent/search?q=pn%3DCN110751178A	CN110751178A	2020-02-04	CN201910877457A	2019-09-17	D: Search and examination	2020-02-28	CN110751178A	Pending
1	1	26843792	Sex-specific DNA probes	DNA analysis	1988-01-21	Univ Georgia Res Found [US]	MCGraw III Royal A [US]	https://worldwide.espacenet.com/patent/search?q=pn%3DUS5215884A	US5215884A	1993-06-01	US72884091A	1991-07-09	H: IP right cessation	2005-07-26	US5215884A	Inactive
1	2	49786463	Near-infrared gender recognition device for chicken embryo in hatching egg during early stage of incubation	VIS-NIR	2013-08-30	Univ Heilongjiang Bayi Agri [CN]	Zhao Xiaoyu [CN]; Cai Lijing [CN]; Song Zhiyuan [CN]; Guan Yong [CN]; Tan Feng [CN]; Tian Fangming [CN]; Xi Guiqing [CN]; Li Wenshun [CN]	https://worldwide.espacenet.com/patent/search?q=pn%3DCN103461218B	CN103461218B	2016-01-20	CN201310407605A	2013-08-30	H: IP right cessation	2021-08-13	CN103461218B	Inactive
1	2	49796948	Gender identification method for chick embryo in near-infrared hatching egg at earlier stage of incubation	VIS-NIR	2013-08-30	Univ Heilongjiang Bayi Agri [CN]	Zhao Xiaoyu [CN]; Cai Lijing [CN]; Song Zhiyuan [CN]; Guan Yong [CN]; Tan Feng [CN]; Tian Fangming [CN]; Xi Guiqing [CN]; Li Wenshun [CN]	https://worldwide.espacenet.com/patent/search?q=pn%3DCN103472008B	CN103472008B	2016-06-08	CN201310404882A	2013-08-30	H: IP right cessation	2021-08-13	CN103472008B	Inactive
1	2	49786463	Near-infrared gender recognition device for chicken embryo in hatching egg during early stage of incubation	VIS-NIR	2013-08-30	Univ Heilongjiang Bayi Agri [CN]	Zhao Xiaoyu [CN]; Cai Lijing [CN]; Song Zhiyuan [CN]; Guan Yong [CN]; Tan Feng [CN]; Tian Fangming [CN]; Xi Guiqing [CN]; Li Wenshun [CN]	https://worldwide.espacenet.com/patent/search?q=pn%3DCN103461218A	CN103461218A	2013-12-25	CN201310407605A	2013-08-30	H: IP right cessation	2021-08-13	CN103461218B	Inactive
1	2	49796948	Gender identification method for chick embryo in near-infrared hatching egg at earlier stage of incubation	VIS-NIR	2013-08-30	Univ Heilongjiang Bayi Agri [CN]	Zhao Xiaoyu [CN]; Cai Lijing [CN]; Song Zhiyuan [CN]; Guan Yong [CN]; Tan Feng [CN]; Tian Fangming [CN]; Xi Guiqing [CN]; Li Wenshun [CN]	https://worldwide.espacenet.com/patent/search?q=pn%3DCN103472008A	CN103472008A	2013-12-25	CN201310404882A	2013-08-30	H: IP right cessation	2021-08-13	CN103472008B	Inactive
1	2	39128221	Method for appraising gender of chicken blastoderm by using multiple PCR	DNA analysis	2007-07-27	Univ Huazhong Agricultural [CN]	Cheng Wang [CN]; Fangjie Wu [CN]; Wenming Li [CN]; Yanping Feng [CN]; Hui Liu [CN]; Junjing Wu [CN]; Shujun Zhang [CN]; Ruixia Zhao [CN]	https://worldwide.espacenet.com/patent/search?q=pn%3DCN101130816B	CN101130816B	2011-06-01	CN200710052846A	2007-07-27	H: IP right cessation	2016-09-21	CN101130816B	Inactive
1	2	64828411	Early-stage chick embryo gender identification method	VIS-NIR	2018-08-27	Univ Huazhong Agricultural [CN]	Zhu Zhihui [CN]; Hong Qi [CN]; Wu Linfeng [CN]; Wang Qiaohua [CN]; Ma Meihu[CN]	https://worldwide.espacenet.com/patent/search?q=pn%3DCN109142248B	CN109142248B	2020-08-04	CN201810982602A	2018-08-27	F: IP right grant	2020-08-04	CN109142248B	Active
1	1	83512726	Non-destructive testing method for sex of hatching early-stage embryonated egg based on RF-DS spectrum information fusion	Morphometry	2022-06-14	Univ Huazhong Agricultural [CN]	Zhu Zhihui [CN]; Ye Zifan [CN]; Ma Meihu [CN]; He Yuting [CN]	https://worldwide.espacenet.com/patent/search?q=pn%3DCN115187514A	CN115187514A	2022-10-14	CN202210671004A	2022-06-14	D: Search and examination	2022-11-01	CN115187514A	Pending
1	1	84694159	Method for non-destructive sex identification in middle stage of chicken embryo by utilizing shin color inheritance and transmission spectrum	VIS-NIR	2021-06-25	Univ Huazhong Agricultural [CN]	Li Shijun [CN]; Jia Zijia [CN]; Yang Sendong [CN]; Zhu Zhihui [CN]; Ye Zifan [CN]; Nan Jiuhong [CN]; Zhou Xin [CN]	https://worldwide.espacenet.com/patent/search?q=pn%3DCN115521984A	CN115521984A	2022-12-27	CN202110716371A	2021-06-25	D: Search and examination	2023-01-13	CN115521984A	Pending
1	2	39128221	Method for appraising gender of chicken blastoderm by using multiple PCR	DNA analysis	2007-07-27	Univ Huazhong Agricultural [CN]	Shujun Zhang [CN]; Wenming Li [CN]; Yanping Feng [CN]; Cheng Wang [CN]; Junjing Wu [CN]; Ruixia Zhao [CN]; Hui Liu [CN]; Fangjie Wu [CN]	https://worldwide.espacenet.com/patent/search?q=pn%3DCN101130816A	CN101130816A	2008-02-27	CN200710052846A	2007-07-27	H: IP right cessation	2016-09-21	CN101130816B	Inactive
1	2	64828411	Early-stage chick embryo gender identification method	VIS-NIR	2018-08-27	Univ Huazhong Agricultural [CN]	Zhu Zhihui [CN]; Hong Qi [CN]; Wu Linfeng [CN]; Wang Qiaohua [CN]; Ma Meihu[CN]	https://worldwide.espacenet.com/patent/search?q=pn%3DCN109142248A	CN109142248A	2019-01-04	CN201810982602A	2018-08-27	F: IP right grant	2020-08-04	CN109142248B	Active
1	1	77506899	Apparatus for discriminating gender of avian embryos in the egg state using artificial neural network and method thereof	Morphometry	2020-02-14	Univ Korea Ind Univ Coop Found [KR]	Lee Myeong Eui [KR]; Ryu Jae [KR]; Jang Won Chang [KR]	https://worldwide.espacenet.com/patent/search?q=pn%3DKR20210103706A	KR20210103706A	2021-08-24	KR20200018207A	2020-02-14	B: Application discontinuation	2021-08-17	KR20210103706A	Inactive
8	12	57758615	Method for the in-ovo sex identification of chicks	Immunosensing	2015-12-22	Univ Leipzig [DE]	Einspanier Almuth [DE]	https://worldwide.espacenet.com/patent/search?q=pn%3DDE102015226490A1	DE102015226490A1	2017-06-22	DE102015226490A	2015-12-22	D: Search and examination	2015-12-22	DE102015226490A1	Pending
8	12	57758615	Method for the in-ovo sex identification of chicks	Immunosensing	2015-12-22	Univ Leipzig [DE]	Einspanier Almuth [DE]	https://worldwide.espacenet.com/patent/search?q=pn%3DEP3394610A1	EP3394610A1	2018-10-31	EP16823288A	2016-12-22	F: IP right grant	2023-03-01	EP3394610B1	Active
3	3	22334900	Method and apparatus for avian pre-hatch sex determination	RF & NMR	1998-07-06	Univ Michigan State [US]	Reynells Richard D [US]; Flegal Cal J [US]	https://worldwide.espacenet.com/patent/search?q=pn%3DAU4714599A	AU4714599A	2000-01-24	AU4714599A	1999-06-25	B: Application discontinuation	2001-03-29	AU4714599A	Inactive
3	3	22334900	Method and apparatus for avian pre-hatch sex determination	RF & NMR	1998-07-06	Univ Michigan State [US]	Reynells Richard D [US]; Flegal Cal J [US]	https://worldwide.espacenet.com/patent/search?q=pn%3DUS6029080A	US6029080A	2000-02-22	US11078298A	1998-07-06	U: Payment	2011-08-22	US6029080A	Inactive
3	3	22334900	Method and apparatus for avian pre-hatch sex determination	RF & NMR	1998-07-06	Univ Michigan State [US]	Reynells Richard D [US]; Flegal Cal J [US]	https://worldwide.espacenet.com/patent/search?q=pn%3DWO0001302A1	WO0001302A1	2000-01-13	US9914279W	1999-06-25	A: Application filing	2001-04-04	WO0001302A1	Inactive
30	37	60327116	Determinação não invasiva automatizada do sexo de um embrião e da fertilidade de um ovo de ave.	RF & NMR	2017-11-13	Univ Muenchen Tech [DE]	Alexander Joos [DE]; Axel Haase [DE]; Benjamin Michael Schusser [DE]; Maximilian Aigner [DE]; Miguel Molina-Romero [DE]; Pedro A Gomez [DE]; Stephan Huber [DE]	https://worldwide.espacenet.com/patent/search?q=pn%3DBR112020008747B1	BR112020008747B1	2021-07-27	BR112020008747A	2018-11-13	F: IP right grant	2021-01-27	BR112020008747B1	Active
30	37	60327116	Determinação não invasiva automatizada da fertilidade de um ovo de pássaro	RF & NMR	2017-11-13	Univ Muenchen Tech [DE]	Alexander Joos [DE]; Axel Haase [DE]; Benjamin Michael Schusser [DE]; Maximilian Aigner [DE]; Miguel Molina-Romero [DE]; Pedro A Gomez [DE]; Stephan Huber [DE]	https://worldwide.espacenet.com/patent/search?q=pn%3DBR112020009533B1	BR112020009533B1	2021-03-23	BR112020009533A	2018-11-13	F: IP right grant	2021-03-23	BR112020009533B1	Active
30	37	60327116	Automated noninvasive determining the sex of an embryo of and the fertility of a bird's egg	RF & NMR	2017-11-13	Univ Muenchen Tech [DE]	Alexander Joos [DE]; Axel Haase [DE]; Benjamin Michael Schusser [DE]; Maximilian Aigner [DE]; Miguel Molina-Romero [DE]; Pedro A Gomez [DE]; Stephan Huber [DE]	https://worldwide.espacenet.com/patent/search?q=pn%3DCN111344587B	CN111344587B	2023-02-17	CN201880073176A	2018-11-13	F: IP right grant	2023-02-17	CN111344587B	Active
30	37	60327116	Automated noninvasive determining the fertility of a bird's egg	RF & NMR	2017-11-13	Univ Muenchen Tech [DE]	Alexander Joos [DE]; Axel Haase [DE]; Benjamin Michael Schusser [DE]; Maximilian Aigner [DE]; Miguel Molina-Romero [DE]; Pedro A Gomez [DE]; Stephan Huber [DE]	https://worldwide.espacenet.com/patent/search?q=pn%3DCN111386462A	CN111386462A	2020-07-07	CN201880073413A	2018-11-13	D: Search and examination	2020-07-31	CN111386462A	Pending
30	37	60327116	AUTOMATISERET IKKE-INVASIV FASTLÆGGELSE AF KØN AF ET EMBRYO OG FERTILITETEN AF ET FUGLEÆG	RF & NMR	2017-11-13	Univ Muenchen Tech [DE]	Alexander Joos [DE]; Axel Haase [DE]; Benjamin Michael Schusser [DE]; Maximilian Aigner [DE]; Miguel Molina-Romero [DE]; Pedro A Gomez [DE]; Stephan Huber [DE]	https://worldwide.espacenet.com/patent/search?q=pn%3DDK3545326T3	DK3545326T3	2020-12-07	DK18796984T	2018-11-13	Unknown (Inactive)	NA	DK3545326T3	Unknown
30	37	60327116	AUTOMATISERET IKKE-INVASIV BESTEMMELSE AF ET FUGLEÆGS BEFRUGTNING	RF & NMR	2017-11-13	Univ Muenchen Tech [DE]	Alexander Joos [DE]; Axel Haase [DE]; Benjamin Michael Schusser [DE]; Maximilian Aigner [DE]; Miguel Molina-Romero [DE]; Pedro A Gomez [DE]; Stephan Huber [DE]	https://worldwide.espacenet.com/patent/search?q=pn%3DDK3523649T3	DK3523649T3	2021-02-15	DK18796987T	2018-11-13	Unknown (Inactive)	NA	DK3523649T3	Unknown
30	37	60327116	Automated noninvasive determining the sex of an embryo of and the fertility of a bird's egg	RF & NMR	2017-11-13	Univ Muenchen Tech [DE]	Alexander Joos [DE]; Axel Haase [DE]; Benjamin Michael Schusser [DE]; Maximilian Aigner [DE]; Miguel Molina-Romero [DE]; Pedro A Gomez [DE]; Stephan Huber [DE]	https://worldwide.espacenet.com/patent/search?q=pn%3DEP3483619A1	EP3483619A1	2019-05-15	EP17201373A	2017-11-13	B: Application discontinuation	2019-11-16	EP3483619A1	Inactive
30	37	60327116	Automated noninvasive determining the fertility of a bird's egg	RF & NMR	2017-11-13	Univ Muenchen Tech [DE]	Alexander Joos [DE]; Axel Haase [DE]; Benjamin Michael Schusser [DE]; Maximilian Aigner [DE]; Miguel Molina-Romero [DE]; Pedro A Gomez [DE]; Stephan Huber [DE]	https://worldwide.espacenet.com/patent/search?q=pn%3DEP3483620A1	EP3483620A1	2019-05-15	EP17210164A	2017-12-22	B: Application discontinuation	2019-11-16	EP3483620A1	Inactive
30	37	60327116	Automated noninvasive determining the sex of an embryo of and the fertility of a bird's egg	RF & NMR	2017-11-13	Univ Muenchen Tech [DE]	Alexander Joos [DE]; Axel Haase [DE]; Benjamin Michael Schusser [DE]; Maximilian Aigner [DE]; Miguel Molina-Romero [DE]; Pedro A Gomez [DE]; Stephan Huber [DE]	https://worldwide.espacenet.com/patent/search?q=pn%3DEP3545326B1	EP3545326B1	2020-09-09	EP18796984A	2018-11-13	U: Payment	2023-02-28	EP3545326B1	Active
30	37	60327116	Automated noninvasive determining the fertility of a bird's egg	RF & NMR	2017-11-13	Univ Muenchen Tech [DE]	Alexander Joos [DE]; Axel Haase [DE]; Benjamin Michael Schusser [DE]; Maximilian Aigner [DE]; Miguel Molina-Romero [DE]; Pedro A Gomez [DE]; Stephan Huber [DE]	https://worldwide.espacenet.com/patent/search?q=pn%3DEP3523649B1	EP3523649B1	2020-11-11	EP18796987A	2018-11-13	U: Payment	2023-02-28	EP3523649B1	Active
30	37	60327116	Automated noninvasive determining the sex of an embryo of and the fertility of a bird's egg	RF & NMR	2017-11-13	Univ Muenchen Tech [DE]	Alexander Joos [DE]; Axel Haase [DE]; Benjamin Michael Schusser [DE]; Maximilian Aigner [DE]; Miguel Molina-Romero [DE]; Pedro A Gomez [DE]; Stephan Huber [DE]	https://worldwide.espacenet.com/patent/search?q=pn%3DWO2019092265A1	WO2019092265A1	2019-05-16	EP2018081019W	2018-11-13	A: Application filling	2021-01-23	WO2019092265A1	Pending
30	37	60327116	Automated noninvasive determining the fertility of a bird's egg	RF & NMR	2017-11-13	Univ Muenchen Tech [DE]	Alexander Joos [DE]; Axel Haase [DE]; Benjamin Michael Schusser [DE]; Maximilian Aigner [DE]; Miguel Molina-Romero [DE]; Pedro A Gomez [DE]; Stephan Huber [DE]	https://worldwide.espacenet.com/patent/search?q=pn%3DWO2019092267A1	WO2019092267A1	2019-05-16	EP2018081030W	2018-11-13	A: Application filling	2020-05-13	WO2019092267A1	Pending
30	37	60327116	Automated noninvasive determining the fertility of a bird's egg	RF & NMR	2017-11-13	Univ Muenchen Tech [DE]	Alexander Joos [DE]; Axel Haase [DE]; Benjamin Michael Schusser [DE]; Maximilian Aigner [DE]; Miguel Molina-Romero [DE]; Pedro A Gomez [DE]; Stephan Huber [DE]	https://worldwide.espacenet.com/patent/search?q=pn%3DEP3798659A1	EP3798659A1	2021-03-31	EP20206710A	2018-11-13	D: Search and examination	2022-02-23	EP3798659A1	Pending
30	37	60327116	Determinación automatizada no invasiva del sexo de un embrión y la fertilidad de un huevo de ave	RF & NMR	2017-11-13	Univ Muenchen Tech [DE]	Alexander Joos [DE]; Axel Haase [DE]; Benjamin Michael Schusser [DE]; Maximilian Aigner [DE]; Miguel Molina-Romero [DE]; Pedro A Gomez [DE]; Stephan Huber [DE]	https://worldwide.espacenet.com/patent/search?q=pn%3DES2829964T3	ES2829964T3	2021-06-02	ES18796984T	2018-11-13	Unknown (Active)	NA	ES2829964T3	Unknown
30	37	60327116	Determinación automatizada no invasiva de la fertilidad de un huevo de ave	RF & NMR	2017-11-13	Univ Muenchen Tech [DE]	Alexander Joos [DE]; Axel Haase [DE]; Benjamin Michael Schusser [DE]; Maximilian Aigner [DE]; Miguel Molina-Romero [DE]; Pedro A Gomez [DE]; Stephan Huber [DE]	https://worldwide.espacenet.com/patent/search?q=pn%3DES2854001T3	ES2854001T3	2021-09-20	ES18796987T	2018-11-13	Unknown (Inactive)	NA	ES2854001T3	Unknown
30	37	60327116	Automated noninvasive determining the sex of an embryo of and the fertility of a bird's egg	RF & NMR	2017-11-13	Univ Muenchen Tech [DE]	Alexander Joos [DE]; Axel Haase [DE]; Benjamin Michael Schusser [DE]; Maximilian Aigner [DE]; Miguel Molina-Romero [DE]; Pedro A Gomez [DE]; Stephan Huber [DE]	https://worldwide.espacenet.com/patent/search?q=pn%3DHUE052953T2	HUE052953T2	2021-05-28	HUE18796984A	2018-11-13	Unknown (Inactive)	NA	HUE052953T2	Unknown
30	37	60327116	Automated noninvasive determining the fertility of a bird's egg	RF & NMR	2017-11-13	Univ Muenchen Tech [DE]	Alexander Joos [DE]; Axel Haase [DE]; Benjamin Michael Schusser [DE]; Maximilian Aigner [DE]; Miguel Molina-Romero [DE]; Pedro A Gomez [DE]; Stephan Huber [DE]	https://worldwide.espacenet.com/patent/search?q=pn%3DHUE052046T2	HUE052046T2	2021-04-28	HUE18796987A	2018-11-13	Unknown (Inactive)	NA	HUE052046T2	Unknown
30	37	60327116	Automated noninvasive determining the sex of an embryo of and the fertility of a bird's egg	RF & NMR	2017-11-13	Univ Muenchen Tech [DE]	Alexander Joos [DE]; Axel Haase [DE]; Benjamin Michael Schusser [DE]; Maximilian Aigner [DE]; Miguel Molina-Romero [DE]; Pedro A Gomez [DE]; Stephan Huber [DE]	https://worldwide.espacenet.com/patent/search?q=pn%3DLT3545326T	LT3545326T	2020-12-10	LT18796984T	2018-11-13	Unknown (Inactive)	NA	LT3545326T	Unknown
30	37	60327116	Automated noninvasive determining the fertility of a bird's egg	RF & NMR	2017-11-13	Univ Muenchen Tech [DE]	Alexander Joos [DE]; Axel Haase [DE]; Benjamin Michael Schusser [DE]; Maximilian Aigner [DE]; Miguel Molina-Romero [DE]; Pedro A Gomez [DE]; Stephan Huber [DE]	https://worldwide.espacenet.com/patent/search?q=pn%3DLT3523649T	LT3523649T	2021-02-25	LT18796987T	2018-11-13	Unknown (Inactive)	NA	LT3523649T	Unknown
30	37	60327116	Automated noninvasive determining the fertility of a bird's egg	RF & NMR	2017-11-13	Univ Muenchen Tech [DE]	Alexander Joos [DE]; Axel Haase [DE]; Benjamin Michael Schusser [DE]; Maximilian Aigner [DE]; Miguel Molina-Romero [DE]; Pedro A Gomez [DE]; Stephan Huber [DE]	https://worldwide.espacenet.com/patent/search?q=pn%3DMX2020004097A	MX2020004097A	2021-07-08	MX2020004097A	2018-11-13	Unknown (Inactive)	NA	MX2020004097A	Unknown
30	37	60327116	Automated noninvasive determining the sex of an embryo of and the fertility of a bird's egg	RF & NMR	2017-11-13	Univ Muenchen Tech [DE]	Alexander Joos [DE]; Axel Haase [DE]; Benjamin Michael Schusser [DE]; Maximilian Aigner [DE]; Miguel Molina-Romero [DE]; Pedro A Gomez [DE]; Stephan Huber [DE]	https://worldwide.espacenet.com/patent/search?q=pn%3DMX2020004098A	MX2020004098A	2021-07-08	MX2020004098A	2018-11-13	Unknown (Inactive)	NA	MX2020004098A	Unknown
30	37	60327116	Automated noninvasive determining the sex of an embryo of and the fertility of a bird's egg	RF & NMR	2017-11-13	Univ Muenchen Tech [DE]	Alexander Joos [DE]; Axel Haase [DE]; Benjamin Michael Schusser [DE]; Maximilian Aigner [DE]; Miguel Molina-Romero [DE]; Pedro A Gomez [DE]; Stephan Huber [DE]	https://worldwide.espacenet.com/patent/search?q=pn%3DPL3545326T3	PL3545326T3	2021-04-06	PL18796984T	2018-11-13	Unknown (Inactive)	NA	PL3545326T3	Unknown
30	37	60327116	Automated noninvasive determining the sex of an embryo of and the fertility of a bird's egg	RF & NMR	2017-11-13	Univ Muenchen Tech [DE]	Alexander Joos [DE]; Axel Haase [DE]; Benjamin Michael Schusser [DE]; Maximilian Aigner [DE]; Miguel Molina-Romero [DE]; Pedro A Gomez [DE]; Stephan Huber [DE]	https://worldwide.espacenet.com/patent/search?q=pn%3DPT3545326T	PT3545326T	2020-11-26	PT18796984T	2018-11-13	Unknown (Inactive)	NA	PT3545326T	Unknown
30	37	60327116	Automated noninvasive determining the fertility of a bird's egg	RF & NMR	2017-11-13	Univ Muenchen Tech [DE]	Alexander Joos [DE]; Axel Haase [DE]; Benjamin Michael Schusser [DE]; Maximilian Aigner [DE]; Miguel Molina-Romero [DE]; Pedro A Gomez [DE]; Stephan Huber [DE]	https://worldwide.espacenet.com/patent/search?q=pn%3DPT3523649T	PT3523649T	2021-01-27	PT18796987T	2018-11-13	Unknown (Inactive)	NA	PT3523649T	Unknown
30	37	60327116	Automated non-invasive embryo sex determination and poultry eggs fertilization	RF & NMR	2017-11-13	Univ Muenchen Tech [DE]	Alexander Joos [DE]; Axel Haase [DE]; Benjamin Michael Schusser [DE]; Maximilian Aigner [DE]; Miguel Molina-Romero [DE]; Pedro A Gomez [DE]; Stephan Huber [DE]	https://worldwide.espacenet.com/patent/search?q=pn%3DRU2739153C1	RU2739153C1	2020-12-21	RU2020119156A	2018-11-13	Unknown (Inactive)	NA	RU2739153C1	Unknown
30	37	60327116	Automated non-invasive assessment of poultry fertilization	RF & NMR	2017-11-13	Univ Muenchen Tech [DE]	Alexander Joos [DE]; Axel Haase [DE]; Benjamin Michael Schusser [DE]; Maximilian Aigner [DE]; Miguel Molina-Romero [DE]; Pedro A Gomez [DE]; Stephan Huber [DE]	https://worldwide.espacenet.com/patent/search?q=pn%3DRU2739896C1	RU2739896C1	2020-12-29	RU2020119159A	2018-11-13	Unknown (Inactive)	NA	RU2739896C1	Unknown
30	37	60327116	Automated noninvasive determining the sex of an embryo of and the fertility of a bird's egg	RF & NMR	2017-11-13	Univ Muenchen Tech [DE]	Alexander Joos [DE]; Axel Haase [DE]; Benjamin Michael Schusser [DE]; Maximilian Aigner [DE]; Miguel Molina-Romero [DE]; Pedro A Gomez [DE]; Stephan Huber [DE]	https://worldwide.espacenet.com/patent/search?q=pn%3DSI3545326T1	SI3545326T1	2021-01-29	SI201830166T	2018-11-13	Unknown (Inactive)	NA	SI3545326T1	Unknown
30	37	60327116	Automated noninvasive determining the fertility of a bird's egg	RF & NMR	2017-11-13	Univ Muenchen Tech [DE]	Alexander Joos [DE]; Axel Haase [DE]; Benjamin Michael Schusser [DE]; Maximilian Aigner [DE]; Miguel Molina-Romero [DE]; Pedro A Gomez [DE]; Stephan Huber [DE]	https://worldwide.espacenet.com/patent/search?q=pn%3DSI3523649T1	SI3523649T1	2021-03-31	SI201830210T	2018-11-13	Unknown (Inactive)	NA	SI3523649T1	Unknown
30	37	60327116	Automated noninvasive determining the fertility of a bird's egg	RF & NMR	2017-11-13	Univ Muenchen Tech [DE]	Alexander Joos [DE]; Axel Haase [DE]; Benjamin Michael Schusser [DE]; Maximilian Aigner [DE]; Miguel Molina-Romero [DE]; Pedro A Gomez [DE]; Stephan Huber [DE]	https://worldwide.espacenet.com/patent/search?q=pn%3DUS11116184B2	US11116184B2	2021-09-14	US201816760735A	2018-11-13	F: IP right grant	2021-08-25	US11116184B2	Active
30	37	60327116	Automated noninvasive determining the sex of an embryo of and the fertility of a bird's egg	RF & NMR	2017-11-13	Univ Muenchen Tech [DE]	Alexander Joos [DE]; Axel Haase [DE]; Benjamin Michael Schusser [DE]; Maximilian Aigner [DE]; Miguel Molina-Romero [DE]; Pedro A Gomez [DE]; Stephan Huber [DE]	https://worldwide.espacenet.com/patent/search?q=pn%3DUS11122778B2	US11122778B2	2021-09-21	US201816760828A	2018-11-13	F: IP right grant	2021-09-01	US11122778B2	Active
30	37	60327116	Determinação não invasiva automatizada do sexo de um embrião e da fertilidade de um ovo de ave.	RF & NMR	2017-11-13	Univ Muenchen Tech [DE]	Alexander Joos [DE]; Axel Haase [DE]; Benjamin Michael Schusser [DE]; Maximilian Aigner [DE]; Miguel Molina-Romero [DE]; Pedro A Gomez [DE]; Stephan Huber [DE]	https://worldwide.espacenet.com/patent/search?q=pn%3DBR112020008747A2	BR112020008747A2	2021-02-23	BR112020008747A	2018-11-13	F: IP right grant	2021-07-27	BR112020008747B1	Active
30	37	60327116	Determinação não invasiva automatizada da fertilidade de um ovo de pássaro	RF & NMR	2017-11-13	Univ Muenchen Tech [DE]	Alexander Joos [DE]; Axel Haase [DE]; Benjamin Michael Schusser [DE]; Maximilian Aigner [DE]; Miguel Molina-Romero [DE]; Pedro A Gomez [DE]; Stephan Huber [DE]	https://worldwide.espacenet.com/patent/search?q=pn%3DBR112020009533A2	BR112020009533A2	2020-11-03	BR112020009533A	2018-11-13	F: IP right grant	2021-03-23	BR112020009533B1	Active
30	37	60327116	Automated noninvasive determining the sex of an embryo of and the fertility of a bird's egg	RF & NMR	2017-11-13	Univ Muenchen Tech [DE]	Alexander Joos [DE]; Axel Haase [DE]; Benjamin Michael Schusser [DE]; Maximilian Aigner [DE]; Miguel Molina-Romero [DE]; Pedro A Gomez [DE]; Stephan Huber [DE]	https://worldwide.espacenet.com/patent/search?q=pn%3DCN111344587A	CN111344587A	2020-06-26	CN201880073176A	2018-11-13	F: IP right grant	2023-02-17	CN111344587B	Active
30	37	60327116	Automated noninvasive determining the fertility of a bird's egg	RF & NMR	2017-11-13	Univ Muenchen Tech [DE]	Alexander Joos [DE]; Axel Haase [DE]; Benjamin Michael Schusser [DE]; Maximilian Aigner [DE]; Miguel Molina-Romero [DE]; Pedro A Gomez [DE]; Stephan Huber [DE]	https://worldwide.espacenet.com/patent/search?q=pn%3DEP3545326A1	EP3545326A1	2019-10-02	EP18796984A	2018-11-13	U: Payment	2023-02-28	EP3545326B1	Active
30	37	60327116	Automated noninvasive determining the fertility of a bird's egg	RF & NMR	2017-11-13	Univ Muenchen Tech [DE]	Alexander Joos [DE]; Axel Haase [DE]; Benjamin Michael Schusser [DE]; Maximilian Aigner [DE]; Miguel Molina-Romero [DE]; Pedro A Gomez [DE]; Stephan Huber [DE]	https://worldwide.espacenet.com/patent/search?q=pn%3DEP3523649A1	EP3523649A1	2019-08-14	EP18796987A	2018-11-13	U: Payment	2023-02-28	EP3523649B1	Active
30	37	60327116	Automated noninvasive determining the sex of an embryo of and the fertility of a bird's egg	RF & NMR	2017-11-13	Univ Muenchen Tech [DE]	Alexander Joos [DE]; Axel Haase [DE]; Benjamin Michael Schusser [DE]; Maximilian Aigner [DE]; Miguel Molina-Romero [DE]; Pedro A Gomez [DE]; Stephan Huber [DE]	https://worldwide.espacenet.com/patent/search?q=pn%3DUS2020348248A1	US2020348248A1	2020-11-05	US201816760735A	2018-11-13	F: IP right grant	2021-08-25	US11116184B2	Active
30	37	60327116	Automated noninvasive determining the fertility of a bird's egg	RF & NMR	2017-11-13	Univ Muenchen Tech [DE]	Alexander Joos [DE]; Axel Haase [DE]; Benjamin Michael Schusser [DE]; Maximilian Aigner [DE]; Miguel Molina-Romero [DE]; Pedro A Gomez [DE]; Stephan Huber [DE]	https://worldwide.espacenet.com/patent/search?q=pn%3DUS2020281166A1	US2020281166A1	2020-09-10	US201816760828A	2018-11-13	F: IP right grant	2021-09-01	US11122778B2	Active
1	1	52371734	Gender determination method for chicken hatching egg incubation early embryo based on hyperspectral image	VIS-NIR	2014-10-28	Univ Nanjing Agricultural [CN]	Pan Leiqing [CN]; Hu Pengcheng [CN]; Tu Kang [CN]; Zhang Wei [CN]; Sun Ye [CN]; Li Zijun [CN]	https://worldwide.espacenet.com/patent/search?q=pn%3DCN104316473A	CN104316473A	2015-01-28	CN201410603316A	2014-10-28	B: Application discontinuation	2018-08-03	CN104316473A	Inactive
1	2	70313632	Method for identifying sex of one-day-old fertilized chicken eggs	Genetic engineering	2019-12-10	Univ Nanjing Agricultural [CN]; Bejing Tongren Hospital Capital Medical Univ [CN]	Wu Shen [CN]; Li Dongfeng [CN]; Zhang Ying [CN]; Pan Zaixu [CN]; Yang Xiurong [CN]; Wang Jiantao [CN]	https://worldwide.espacenet.com/patent/search?q=pn%3DCN111073963B	CN111073963B	2023-04-14	CN201911260564A	2019-12-10	D: Search and examination	2020-05-22	CN111073963B	Pending
1	2	70313632	Method for identifying sex of one-day-old fertilized chicken eggs	Genetic engineering	2019-12-10	Univ Nanjing Agricultural [CN]; Bejing Tongren Hospital Capital Medical Univ [CN]	Wu Shen [CN]; Li Dongfeng [CN]; Zhang Ying [CN]; Pan Zaixu [CN]; Yang Xiurong [CN]; Wang Jiantao [CN]	https://worldwide.espacenet.com/patent/search?q=pn%3DCN111073963A	CN111073963A	2020-04-28	CN201911260564A	2019-12-10	D: Search and examination	2020-05-22	CN111073963B	Pending
7	13	39078504	Method and system for detecting a target within a population of molecules	DNA analysis	2006-10-27	Univ Ramot [IL]	Arie Ady [IL]; Danielli Amos [IL]	https://worldwide.espacenet.com/patent/search?q=pn%3DEP2092309A2	EP2092309A2	2009-08-26	EP07827261A	2007-10-25	B: Application discontinuation	2016-03-09	EP2092309A2	Inactive
7	13	39078504	Method and system for detecting a target within a population of molecules	DNA analysis	2006-10-27	Univ Ramot [IL]	Arie Ady [IL]; Danielli Amos [IL]	https://worldwide.espacenet.com/patent/search?q=pn%3DEP3037807B1	EP3037807B1	2021-03-31	EP15201074A	2007-10-25	U: Payment	2023-01-31	EP3037807B1	Active
7	13	39078504	Method and system for detecting a target within a population of molecules	DNA analysis	2006-10-27	Univ Ramot [IL]	Arie Ady [IL]; Danielli Amos [IL]	https://worldwide.espacenet.com/patent/search?q=pn%3DUS10175246B2	US10175246B2	2019-01-08	US201715420159A	2017-01-31	U: Payment	2022-04-27	US10175246B2	Active
7	13	39078504	Method and system for detecting a target within a population of molecules	DNA analysis	2006-10-27	Univ Ramot [IL]	Arie Ady [IL]; Danielli Amos [IL]	https://worldwide.espacenet.com/patent/search?q=pn%3DUS11275083B2	US11275083B2	2022-03-15	US201916240839A	2019-01-31	F: IP right grant	2022-02-23	US11275083B2	Active
7	13	39078504	Method and system for detecting a target within a population of molecules	DNA analysis	2006-10-27	Univ Ramot [IL]	Arie Ady [IL]; Danielli Amos [IL]	https://worldwide.espacenet.com/patent/search?q=pn%3DEP3037807A1	EP3037807A1	2016-06-29	EP15201074A	2007-10-25	U: Payment	2023-01-31	EP3037807B1	Active
7	13	39078504	Method and system for detecting a target within a population of molecules	DNA analysis	2006-10-27	Univ Ramot [IL]	Arie Ady [IL]; Danielli Amos [IL]	https://worldwide.espacenet.com/patent/search?q=pn%3DUS2013274137A1	US2013274137A1	2013-10-17	US201313909109A	2013-06-04	U: Payment	2020-05-27	US9575068B2	Active
7	13	39078504	Method and system for detecting a target within a population of molecules	DNA analysis	2006-10-27	Univ Ramot [IL]	Arie Ady [IL]; Danielli Amos [IL]	https://worldwide.espacenet.com/patent/search?q=pn%3DUS2017138952A1	US2017138952A1	2017-05-18	US201715420159A	2017-01-31	U: Payment	2022-04-27	US10175246B2	Active
7	13	39078504	Method and system for detecting a target within a population of molecules	DNA analysis	2006-10-27	Univ Ramot [IL]	Arie Ady [IL]; Danielli Amos [IL]	https://worldwide.espacenet.com/patent/search?q=pn%3DUS2019137504A1	US2019137504A1	2019-05-09	US201916240839A	2019-01-07	F: IP right grant	2022-02-23	US11275083B2	Active
7	13	39078504	Method and system for detecting a target within a population of molecules	DNA analysis	2006-10-27	Univ Ramot [IL]	Arie Ady [IL]; Danielli Amos [IL]	https://worldwide.espacenet.com/patent/search?q=pn%3DUS2010041166A1	US2010041166A1	2010-02-18	US31207107A	2007-10-25	U: Payment	2020-09-25	US8465989B2	Active
7	13	39078504	Method and system for detecting a target within a population of molecules	DNA analysis	2006-10-27	Univ Ramot [IL]; Arie Ady [IL]; Danielli Amos [IL]	Arie Ady [IL]; Danielli Amos [IL]	https://worldwide.espacenet.com/patent/search?q=pn%3DWO2008050335A3	WO2008050335A3	2008-07-03	IL2007001287W	2007-10-25	A: Application filing	2009-05-25	WO2008050335A3	Pending
7	13	39078504	Method and system for detecting a target within a population of molecules	DNA analysis	2006-10-27	Univ Ramot [IL]; Arie Ady [IL]; Danielli Amos [IL]	Arie Ady [IL]; Danielli Amos [IL]	https://worldwide.espacenet.com/patent/search?q=pn%3DUS9575068B2	US9575068B2	2017-02-21	US201313909109A	2013-06-04	U: Payment	2020-05-27	US9575068B2	Active
7	13	39078504	Method and system for detecting a target within a population of molecules	DNA analysis	2006-10-27	Univ Ramot [IL]; Arie Ady [IL]; Danielli Amos [IL]	Arie Ady [IL]; Danielli Amos [IL]	https://worldwide.espacenet.com/patent/search?q=pn%3DUS8465989B2	US8465989B2	2013-06-18	US31207107A	2007-10-25	U: Payment	2020-09-25	US8465989B2	Active
7	13	39078504	Method and system for detecting a target within a population of molecules	DNA analysis	2006-10-27	Univ Ramot [IL]; Arie Ady [IL]; Danielli Amos [IL]	Arie Ady [IL]; Danielli Amos [IL]	https://worldwide.espacenet.com/patent/search?q=pn%3DWO2008050335A2	WO2008050335A2	2008-05-02	IL2007001287W	2007-10-25	A: Application filing	2009-05-25	WO2008050335A3	Pending
9	12	43012556	Identificação hiperspectral de fertilidade e gênero de ovos.	VIS-NIR	2010-06-27	Univ Ramot [IL]; Yissum Res Dev Co of Hebrew Univ Jerusalem LTD [IL]	Eyal Ben Dor [IL]; Israel Rozenboim [IL]	https://worldwide.espacenet.com/patent/search?q=pn%3DBRPI1012763A2	BRPI1012763B1	2019-04-09	BRPI1012763A	2010-06-27	F: IP right grant	2019-04-09	BRPI1012763B1	Active
9	12	43012556	hyperspectral identification of egg fertility and gender	VIS-NIR	2010-06-27	Univ Ramot [IL]; Yissum Res Dev Co of Hebrew Univ Jerusalem LTD [IL]	Eyal Ben Dor [IL]; Israel Rozenboim [IL]	https://worldwide.espacenet.com/patent/search?q=pn%3DCA2804903A1	CA2804903A1	2010-12-29	CA2804903A	2010-06-27	H: IP right cessation	2015-06-29	CA2804903A1	Inactive
9	12	43012556	hyperspectral identification of egg fertility and gender	VIS-NIR	2010-06-27	Univ Ramot [IL]; Yissum Res Dev Co of Hebrew Univ Jerusalem LTD [IL]	Eyal Ben Dor [IL]; Israel Rozenboim [IL]	https://worldwide.espacenet.com/patent/search?q=pn%3DCN102803952A	CN102803952A	2012-11-28	CN201080028138A	2010-06-27	B: Application discontinuation	2015-09-09	CN102803952A	Inactive
9	12	43012556	ГИПЕРСПЕКТРАЛЬНОЕ РАСПОЗНАВАНИЕ ОПЛОДОТВОРЕННОСТИ ЯИЦ И ПОЛА ЗАРОДЫША В ЯЙЦЕ	VIS-NIR	2010-06-27	Univ Ramot [IL]; Yissum Res Dev Co of Hebrew Univ Jerusalem LTD [IL]	Eyal Ben Dor [IL]; Israel Rozenboim [IL]	https://worldwide.espacenet.com/patent/search?q=pn%3DEA201290006A1	EA201290006A1	2012-12-28	EA201290006A	2010-06-27	Unknown (Inactive)	NA	EA201290006A1	Unknown
9	12	43012556	hyperspectral identification of egg fertility and gender	VIS-NIR	2010-06-27	Univ Ramot [IL]; Yissum Res Dev Co of Hebrew Univ Jerusalem LTD [IL]	Eyal Ben Dor [IL]; Israel Rozenboim [IL]	https://worldwide.espacenet.com/patent/search?q=pn%3DEP2446258B1	EP2446258B1	2021-03-31	EP10747080A	2010-06-27	U: Payment	2022-10-31	EP2446258B1	Active
9	12	43012556	Identificación hiperespectral de la fertilidad y el género del huevo	VIS-NIR	2010-06-27	Univ Ramot [IL]; Yissum Res Dev Co of Hebrew Univ Jerusalem LTD [IL]	Eyal Ben Dor [IL]; Israel Rozenboim [IL]	https://worldwide.espacenet.com/patent/search?q=pn%3DES2864826T3	ES2864826T3	2021-10-14	ES10747080T	2010-06-27	Unknown	NA	ES2864826T3	Unknown
9	12	43012556	hyperspectral identification of egg fertility and gender	VIS-NIR	2010-06-27	Univ Ramot [IL]; Yissum Res Dev Co of Hebrew Univ Jerusalem LTD [IL]	Eyal Ben Dor [IL]; Israel Rozenboim [IL]	https://worldwide.espacenet.com/patent/search?q=pn%3DWO2010150265A3	WO2010150265A3	2011-04-14	IL2010000512W	2010-06-27	A: Application filling	2017-06-27	WO2010150265A3	Pending
9	12	43012556	hyperspectral identification of egg fertility and gender	VIS-NIR	2010-06-27	Univ Ramot [IL]; Yissum Res Dev Co of Hebrew Univ Jerusalem LTD [IL]	Eyal Ben Dor [IL]; Israel Rozenboim [IL]	https://worldwide.espacenet.com/patent/search?q=pn%3DUS9435732B2	US9435732B2	2016-09-06	US201013379443A	2010-06-27	U: Payment	2020-02-24	US9435732B2	Active
9	12	43012556	Identificação hiperspectral de fertilidade e gênero de ovos.	VIS-NIR	2010-06-27	Univ Ramot [IL]; Yissum Res Dev Co of Hebrew Univ Jerusalem LTD [IL]	Eyal Ben Dor [IL]; Israel Rozenboim [IL]	https://worldwide.espacenet.com/patent/search?q=pn%3DBRPI1012763A2	BRPI1012763A2	2017-06-27	BRPI1012763A	2010-06-27	F: IP right grant	2019-04-09	BRPI1012763B1	Active
9	12	43012556	hyperspectral identification of egg fertility and gender	VIS-NIR	2010-06-27	Univ Ramot [IL]; Yissum Res Dev Co of Hebrew Univ Jerusalem LTD [IL]	Eyal Ben Dor [IL]; Israel Rozenboim [IL]	https://worldwide.espacenet.com/patent/search?q=pn%3DEP2446258A2	EP2446258A2	2012-05-02	EP10747080A	2010-06-27	U: Payment	2022-10-31	EP2446258B1	Active
9	12	43012556	hyperspectral identification of egg fertility and gender	VIS-NIR	2010-06-27	Univ Ramot [IL]; Yissum Res Dev Co of Hebrew Univ Jerusalem LTD [IL]	Eyal Ben Dor [IL]; Israel Rozenboim [IL]	https://worldwide.espacenet.com/patent/search?q=pn%3DWO2010150265A2	WO2010150265A2	2010-12-29	IL2010000512W	2010-06-27	A: Application filling	2017-06-27	WO2010150265A3	Pending
9	12	43012556	hyperspectral identification of egg fertility and gender	VIS-NIR	2010-06-27	Univ Ramot [IL]; Yissum Res Dev Co of Hebrew Univ Jerusalem LTD [IL]	Eyal Ben Dor [IL]; Israel Rozenboim [IL]	https://worldwide.espacenet.com/patent/search?q=pn%3DUS2013044210A1	US2013044210A1	2013-02-21	US201013379443A	2010-06-27	U: Payment	2020-02-24	US9435732B2	Active
1	2	39688285	Bird sex determination involves testing DNA relevant cell material of bird with light, and measuring molecule oscillations, where spectrum of molecule oscillations resulting from light is detected, and is compared	Raman & Fluorescence	2007-03-15	Univ Schiller Jena [DE]; Univ Leipzig [DE]	Popp Juergen [DE]; Roesch Petra [DE]; Bartels Thomas [DE]; Krause Mario [DE]; Harz Michaela [DE]	https://worldwide.espacenet.com/patent/search?q=pn%3DDE102007013107B4	DE102007013107B4	2011-02-10	DE102007013107A	2007-03-15	F: IP right grant	2011-08-11	DE102007013107B4	Active
1	2	39688285	Bird sex determination involves testing DNA relevant cell material of bird with light, and measuring molecule oscillations, where spectrum of molecule oscillations resulting from light is detected, and is compared	Raman & Fluorescence	2007-03-15	Univ Schiller Jena [DE]; Univ Leipzig [DE]	Popp Juergen [DE]; Roesch Petra [DE]; Bartels Thomas [DE]; Krause Mario [DE]; Harz Michaela [DE]	https://worldwide.espacenet.com/patent/search?q=pn%3DDE102007013107A1	DE102007013107A1	2008-09-18	DE102007013107A	2007-03-15	F: IP right grant	2011-08-11	DE102007013107B4	Active
1	2	59545398	Method forlossless determination of genders of poultry embryo eggs	Morphometry	2017-04-06	Univ Sichuan Agricultural [JP]	Du Xiaohui [JP]; Ye Ziqiaojing [JP]; Liu Zhengting [JP]	https://worldwide.espacenet.com/patent/search?q=pn%3DCN107041325B	CN107041325B	2020-06-05	CN201710221769A	2017-04-06	H: IP right cessation	2023-03-17	CN107041325B	Inactive
1	2	59545398	Method forlossless determination of genders of poultry embryo eggs	Morphometry	2017-04-06	Univ Sichuan Agricultural [JP]	Du Xiaohui [JP]; Ye Ziqiaojing [JP]; Liu Zhengting [JP]	https://worldwide.espacenet.com/patent/search?q=pn%3DCN107041325A	CN107041325A	2017-08-15	CN201710221769A	2017-04-06	H: IP right cessation	2023-03-17	CN107041325B	Inactive
1	1	36138219	Method and apparatus for judging sex of domestic chicken in embryo egg early incubation period	Morphometry	2004-08-30	Univ Tianjin [CN]	Li Zhengang [CN]	https://worldwide.espacenet.com/patent/search?q=pn%3DCN1742569A	CN1742569A	2006-03-08	CN200410020385A	2004-08-30	B: Application discontinuation	2008-04-23	CN1742569A	Inactive
1	1	73367385	Method for screening and verifying female sex determining genes of chickens	DNA analysis	2020-08-26	Univ Yangzhou [CN]	Li Bichun [CN]; Zhang Ming [CN]; Zuo Qisheng [CN]; Zhang Yani [CN]	https://worldwide.espacenet.com/patent/search?q=pn%3DCN111944887A	CN111944887A	2020-11-17	CN202010868373A	2020-08-26	D: Search and examination	2020-12-04	CN111944887A	Pending
1	1	82809790	Laying hen hatching egg gender optical identification method	IR & THz	2022-05-27	Univ Zhejiang [CN]	Xe Lijuan [CN]; Yin Jifan [CN]; Pan Jinming [CN]; Ying Yibin [CN]	https://worldwide.espacenet.com/patent/search?q=pn%3DCN114916469A	CN114916469A	2022-08-19	CN202210592203A	2022-05-27	D: Search and examination	2022-09-06	CN114916469A	Pending
2	2	76316860	A system and method for determining the sex and viability of poultry eggs prior to hatching	VOC analysis	2019-12-13	US Agriculture [US]	Rivers Adam R [US]	https://worldwide.espacenet.com/patent/search?q=pn%3DWO2021119588A1	WO2021119588A1	2021-06-17	US2020064840W	2020-12-14	A: Application filling	2022-12-21	WO2021119588A1	Pending
2	2	76316860	System and method for determining the sex and viability of poultry eggs prior to hatching	VOC analysis	2019-12-13	US Agriculture [US]	Rivers Adam R [US]	https://worldwide.espacenet.com/patent/search?q=pn%3DUS2021181174A1	US2021181174A1	2021-06-17	US202017120656A	2020-12-14	Z: Not classifiable	2021-08-21	US2021181174A1	Pending
6	8	41611252	Method for avian sex determination	Immunosensing	2009-03-13	Van De Ven Beheer BV [NL]	Decuypere Eddy [BE]; Fey Frank [NL]	https://worldwide.espacenet.com/patent/search?q=pn%3DCN102421282B	CN102421282B	2015-06-10	CN201080020309A	2010-03-12	H: IP right cessation	2018-03-30	CN102421282B	Inactive
6	8	41611252	Method for avian sex determination	Immunosensing	2009-03-13	Van De Ven Beheer BV [NL]	Decuypere Eddy [BE]; Fey Frank [NL]	https://worldwide.espacenet.com/patent/search?q=pn%3DEP2405740B1	EP2405740B1	2015-12-23	EP10709826A	2010-03-12	H: IP right cessation	2018-07-31	EP2405740B1	Inactive
6	8	41611252	Method for avian sex determination	Immunosensing	2009-03-13	Van De Ven Beheer BV [NL]	Decuypere Eddy [BE]; Fey Frank [NL]	https://worldwide.espacenet.com/patent/search?q=pn%3DRU2011141499A	RU2011141499A	2013-04-20	RU2011141499A	2010-03-12	B: Application discontinuation	2013-07-27	RU2011141499A	Inactive
6	8	41611252	Method for avian sex determination	Immunosensing	2009-03-13	Van De Ven Beheer BV [NL]	Decuypere Eddy [BE]; Fey Frank [NL]	https://worldwide.espacenet.com/patent/search?q=pn%3DUS2012058052A1	US2012058052A1	2012-03-08	US201013256251A	2010-03-12	B: Application discontinuation	2014-01-08	US2012058052A1	Inactive
6	8	41611252	Method for avian sex determination	Immunosensing	2009-03-13	Van De Ven Beheer BV [NL]	Decuypere Eddy [BE]; Fey Frank [NL]	https://worldwide.espacenet.com/patent/search?q=pn%3DUS2014099265A1	US2014099265A1	2014-04-10	US201314101447A	2013-12-10	B: Application discontinuation	2016-12-12	US2014099265A1	Inactive
6	8	41611252	Method for avian sex determination	Immunosensing	2009-03-13	Van De Ven Beheer BV [NL]	Decuypere Eddy [BE]; Fey Frank [NL]	https://worldwide.espacenet.com/patent/search?q=pn%3DCN102421282A	CN102421282A	2012-04-18	CN201080020309A	2010-03-12	H: IP right cessation	2018-03-30	CN102421282B	Inactive
6	8	41611252	Method for avian sex determination	Immunosensing	2009-03-13	Van De Ven Beheer BV [NL]	Decuypere Eddy [BE]; Fey Frank [NL]	https://worldwide.espacenet.com/patent/search?q=pn%3DEP2405740A1	EP2405740A1	2012-01-18	EP10709826A	2010-03-12	H: IP right cessation	2018-07-31	EP2405740B1	Inactive
6	8	41611252	Method for avian sex determination	Immunosensing	2009-03-13	Van De Ven Beheer BV [NL]; Decuypere Eddy [BE]; Fey Frank [NL]	Decuypere Eddy [BE]; Fey Frank [NL]	https://worldwide.espacenet.com/patent/search?q=pn%3DWO2010103111A1	WO2010103111A1	2010-09-16	EP2010053210W	2010-03-12	A: Application filing	2011-11-22	WO2010103111A1	Pending
6	10	41600652	Método para preparar um teste invasivo de um ovo e para determinar um gênero de um embrião em um ovo	Other	2009-09-02	Visser's-Gravendeel Holding BV [NL]	Cornelis Frans Taco Visser [NL	https://worldwide.espacenet.com/patent/search?q=pn%3DBR112012004822A2	BR112012004822A2	2017-05-30	BR112012004822A	2010-09-02	B: Application discontinuation	2018-04-10	BR112012004822A2	Inactive
6	10	41600652	Method for preparing an invasive test of an egg and for determining a gender of an embryo in an egg	Other	2009-09-02	Visser's-Gravendeel Holding BV [NL]	Cornelis Frans Taco Visser [NL	https://worldwide.espacenet.com/patent/search?q=pn%3DCA2773071A1	CA2773071A1	2011-03-10	CA2773071A	2010-09-02	H: IP right cessation	2018-02-08	CA2773071A1	Inactive
6	10	41600652	Method for preparing an invasive test of an egg and for determining a gender of an embryo in an egg	Other	2009-09-02	Visser's-Gravendeel Holding BV [NL]	Cornelis Frans Taco Visser [NL	https://worldwide.espacenet.com/patent/search?q=pn%3DEP2473030B1	EP2473030B1	2013-11-13	EP10757291A	2010-09-02	H: IP right cessation	2018-10-31	EP2473030B1	Inactive
6	10	41600652	WERKWIJZE VOOR HET PREPAREREN VAN EEN INVASIEVE TEST OP EEN EI EN VOOR HET BEPALEN VAN DE SEXE VAN EEN EMBRYO IN EEN EI	Other	2009-09-02	Visser's-Gravendeel Holding BV [NL]	Cornelis Frans Taco Visser [NL	https://worldwide.espacenet.com/patent/search?q=pn%3DNL2003422C2	NL2003422C2	2011-03-03	NL2003422A	2009-09-02	H: IP right cessation	2016-06-01	NL2003422C2	Inactive
6	10	41600652	Method for preparing an invasive test of an egg and for determining a gender of an embryo in an egg	Other	2009-09-02	Visser's-Gravendeel Holding BV [NL]	Cornelis Frans Taco Visser [NL	https://worldwide.espacenet.com/patent/search?q=pn%3DWO2011028099A8	WO2011028099A8	2012-05-03	NL2010000126W	2010-09-02	A: Application filling	2017-05-30	WO2011028099A8	Pending
6	10	41600652	Method for preparing an invasive test of an egg and for determining a gender of an embryo in an egg	Other	2009-09-02	Visser's-Gravendeel Holding BV [NL]	Cornelis Frans Taco Visser [NL	https://worldwide.espacenet.com/patent/search?q=pn%3DUS9241476B2	US9241476B2	2016-01-26	US201013393166A	2010-09-02	R: Party data change	2023-02-05	US9241476B2	Active
6	10	41600652	Method for preparing an invasive test of an egg and for determining a gender of an embryo in an egg	Other	2009-09-02	Visser's-Gravendeel Holding BV [NL]	Cornelis Frans Taco Visser [NL	https://worldwide.espacenet.com/patent/search?q=pn%3DEP2473030A2	EP2473030A2	2012-07-11	EP10757291A	2010-09-02	H: IP right cessation	2018-10-31	EP2473030B1	Inactive
6	10	41600652	Method for preparing an invasive test of an egg and for determining a gender of an embryo in an egg	Other	2009-09-02	Visser's-Gravendeel Holding BV [NL]	Cornelis Frans Taco Visser [NL	https://worldwide.espacenet.com/patent/search?q=pn%3DWO2011028099A2	WO2011028099A2	2011-03-10	NL2010000126W	2010-09-02	A: Application filling	2017-05-30	WO2011028099A8	Pending
6	10	41600652	Method for preparing an invasive test of an egg and for determining a gender of an embryo in an egg	Other	2009-09-02	Visser's-Gravendeel Holding BV [NL]	Cornelis Frans Taco Visser [NL	https://worldwide.espacenet.com/patent/search?q=pn%3DWO2011028099A3	WO2011028099A3	2011-05-12	NL2010000126W	2010-09-02	A: Application filling	2017-05-30	WO2011028099A8	Pending
6	10	41600652	Method for preparing an invasive test of an egg and for determining a gender of an embryo in an egg	Other	2009-09-02	Visser's-Gravendeel Holding BV [NL]	Cornelis Frans Taco Visser [NL	https://worldwide.espacenet.com/patent/search?q=pn%3DUS2012231487A1	US2012231487A1	2012-09-13	US201013393166A	2010-09-02	R: Party data change	2023-02-05	US9241476B2	Active
1	1	32441531	A New Apparatus to Indicate the Sex of Birds or Animals and to Tell Whether an Egg is Fertile and what Sex it will Hatch	Other	1909-01-14	Williams Henry Allan [GB]	Williams Henry Allan [GB]	https://worldwide.espacenet.com/patent/search?q=pn%3DGB190900909A	GB190900909A	1909-05-13	GB190900909DA	1909-01-14	Unknown (Active)	NA	GB190900909A	Inactive
6	7	70611893	Sex identification device for fertilized eggs, sex identification method for fertilized eggs, and program	Morphometry	2018-11-07	Yagi Nobuhide [JP]	Taniguchi Ryosuke [JP]	https://worldwide.espacenet.com/patent/search?q=pn%3DEP3878274A4	EP3878274A4	2022-08-03	EP19882318A	2019-11-05	D: Search and examination	2022-08-03	EP3878274A4	Pending
6	7	70611893	Fertilized egg male-or-female determination device, fertilized egg male-or-female determination method, and program	Morphometry	2018-11-07	Yagi Nobuhide [JP]	Taniguchi Ryosuke [JP]	https://worldwide.espacenet.com/patent/search?q=pn%3DWO2020095394A1	WO2020095394A1	2020-05-14	JP2018041388W	2018-11-07	A: Application filing	2021-11-17	WO2020095394A1	Pending
6	7	70611893	Sex identification device for fertilized eggs, sex identification method for fertilized eggs, and program	Morphometry	2018-11-07	Yagi Nobuhide [JP]	Taniguchi Ryosuke [JP]	https://worldwide.espacenet.com/patent/search?q=pn%3DWO2020095868A1	WO2020095868A1	2020-05-14	JP2019043191W	2019-11-05	A: Application filing	2021-06-11	WO2020095868A1	Pending
6	7	70611893	Sex identification device for fertilized eggs, sex identification method for fertilized eggs, and program	Morphometry	2018-11-07	Yagi Nobuhide [JP]	Taniguchi Ryosuke [JP]	https://worldwide.espacenet.com/patent/search?q=pn%3DJPWO2020095394A1	JPWO2020095394A1	2021-02-15	JP2019518121A	2018-11-07	Z: Not classifiable	2020-12-22	JPWO2020095394A1	Pending
6	7	70611893	Sex identification device for fertilized eggs, sex identification method for fertilized eggs, and program	Morphometry	2018-11-07	Yagi Nobuhide [JP]	Taniguchi Ryosuke [JP]	https://worldwide.espacenet.com/patent/search?q=pn%3DJPWO2020095868A1	JPWO2020095868A1	2021-09-30	JP2020556057A	2019-11-05	P: Document modification	2023-03-17	JPWO2020095868A1	Pending
6	7	70611893	Sex identification device for fertilized eggs, sex identification method for fertilized eggs, and program	Morphometry	2018-11-07	Yagi Nobuhide [JP]	Taniguchi Ryosuke [JP]	https://worldwide.espacenet.com/patent/search?q=pn%3DUS2021400922A1	US2021400922A1	2021-12-30	US201917292228A	2019-11-05	Z: Not classifiable	2021-10-20	US2021400922A1	Pending
1	1	70723116	Sperm egg sex judgment device, method and program	Morphometry	2019-12-23	Yagi Nobuhide [JP]	Taniguchi Ryosuke [JP]	https://worldwide.espacenet.com/patent/search?q=pn%3DJP2020074775A	JP2020074775A	2020-05-21	JP2019231202A	2019-12-23	P: Document modification	2023-03-17	JP2020074775A	Pending
6	7	70611893	Sex identification device for fertilized eggs, sex identification method for fertilized eggs, and program	Morphometry	2018-11-07	Yagi Nobuhide [JP]	Taniguchi Ryosuke [JP]	https://worldwide.espacenet.com/patent/search?q=pn%3DWO2020095868A1	EP3878274A1	2021-09-15	EP19882318A	2019-11-05	D: Search and examination	2022-08-03	EP3878274A4	Pending
1	1	64477503	Sex determination method of sperm egg and device thereof	Morphometry	2017-05-09	Yagi Norihide [JP]	Taniguchi Ryosuke [JP]	https://worldwide.espacenet.com/patent/search?q=pn%3DJP2018186779A	JP2018186779A	2018-11-29	JP2017093213A	2017-05-09	D: Search and examination	2022-02-15	JP2018186779A	Inactive
1	1	13908859	Identification of hens eggs whether fertilized or not and of male or female for the fertilized one	Morphometry	1975-07-18	Yoneyama Torikichi [JP]	Yoneyama Torikichi [JP]	https://worldwide.espacenet.com/patent/search?q=pn%3DJPS5216380A	JPS5216380A	1977-02-07	JP8722275A	1975-07-18	Unknown	NA	JPS5216380A	Inactive
1	2	50739546	Method for sexing and separating female and male egg	Morphometry	1987-08-25	Yoneyama Torikichi [JP]; Suganoya Cheko [JP]	Yoneyama Torikichi [JP]	https://worldwide.espacenet.com/patent/search?q=pn%3DJPH059B2	JPH059B2	1993-01-05	JP21085587A	1987-08-25	Unknown	NA	JPH059B2	Unknown
1	2	50739546	Method for sexing and separating female and male egg	Morphometry	1987-08-25	Yoneyama Torikichi [JP]; Suganoya Cheko [JP]	Yoneyama Torikichi [JP]	https://worldwide.espacenet.com/patent/search?q=pn%3DJPS6455131A	JPS6455131A	1989-03-02	JP21085587A	1987-08-25	Unknown	NA	JPH059B2	Unknown
3	6	64736902	Method and system for spectral determination of egg gender and fertility	VIS-NIR	2017-06-18	Zen Genetics LTD [IL]	Green Yehoshua [IL]	https://worldwide.espacenet.com/patent/search?q=pn%3DEP3642616B1	EP3642616B1	2022-08-10	EP18820463A	2018-06-12	F: IP right grant	2022-07-08	EP3642616B1	Active
3	6	64736902	Method and system for spectral determination of egg gender and fertility	VIS-NIR	2017-06-18	Zen Genetics LTD [IL]	Green Yehoshua [IL]	https://worldwide.espacenet.com/patent/search?q=pn%3DWO2018235070A1	WO2018235070A1	2018-12-27	IL2018050646W	2018-06-12	A: Application filling	2020-01-24	WO2018235070A1	Pending
3	6	64736902	Method and system for spectral determination of egg gender and fertility	VIS-NIR	2017-06-18	Zen Genetics LTD [IL]	Green Yehoshua [IL]	https://worldwide.espacenet.com/patent/search?q=pn%3DUS10705066B2	US10705066B2	2020-07-07	US201816623789A	2018-06-12	F: IP right grant	2020-06-17	US10705066B2	Active
3	6	64736902	Method and system for spectral determination of egg gender and fertility	VIS-NIR	2017-06-18	Zen Genetics LTD [IL]	Green Yehoshua [IL]	https://worldwide.espacenet.com/patent/search?q=pn%3DEP3642616A1	EP3642616A1	2020-04-29	EP18820463A	2018-06-12	F: IP right grant	2022-07-08	EP3642616B1	Active
3	6	64736902	Method and system for spectral determination of egg gender and fertility	VIS-NIR	2017-06-18	Zen Genetics LTD [IL]	Green Yehoshua [IL]	https://worldwide.espacenet.com/patent/search?q=pn%3DEP3642616A4	EP3642616A4	2021-04-14	EP18820463A	2018-06-12	F: IP right grant	2022-07-08	EP3642616B1	Active
3	6	64736902	Method and system for spectral determination of egg gender and fertility	VIS-NIR	2017-06-18	Zen Genetics LTD [IL]	Green Yehoshua [IL]	https://worldwide.espacenet.com/patent/search?q=pn%3DUS2020110068A1	US2020110068A1	2020-04-09	US201816623789A	2018-06-12	F: IP right grant	2020-06-17	US10705066B2	Active
1	2	63626314	Photoelectric detection method for poultry gender	Genetic engineering	2018-03-14	Zhejiang Acad Agricultural [CN]	Conover Oksana [CN]; Lu Lizhi [CN]; Tabarka Pavlo [CN]; Ren Jindong [CN]; Bu Xingchen [CN]; Kostenko Svetlana [CN]; Du Xue [CN]; Chen Li [CN]	https://worldwide.espacenet.com/patent/search?q=pn%3DCN108575805B	CN108575805B	2020-11-27	CN201810207647A	2018-03-14	F: IP right grant	2020-11-27	CN108575805B	Active
1	2	63626314	Photoelectric detection method for poultry gender	Genetic engineering	2018-03-14	Zhejiang Acad Agricultural [CN]	Conover Oksana [CN]; Lu Lizhi [CN]; Tabarka Pavlo [CN]; Ren Jindong [CN]; Bu Xingchen [CN]; Kostenko Svetlana [CN]; Du Xue [CN]; Chen Li [CN]	https://worldwide.espacenet.com/patent/search?q=pn%3DCN108575805A	CN108575805A	2018-09-28	CN201810207647A	2018-03-14	F: IP right grant	2020-11-27	CN108575805B	Active
16	28	36180376	Methods and apparatus for identifying and diagnosing live eggs using heart rate and embryo motion	VIS-NIR	2005-09-29	ZOETIS Services LLC [US]	Hebrank John H [US]	https://worldwide.espacenet.com/patent/search?q=pn%3DAU2005296160B2	AU2005296160B2	2009-01-29	AU2005296160A	2005-09-29	F: IP right grant	2009-05-28	AU2005296160B2	Active
17	26	21835085	Method of sorting birds in ovo	Immunosensing	1996-10-04	ZOETIS Services LLC [US]	Phelps Patricia V [US]	https://worldwide.espacenet.com/patent/search?q=pn%3DAU4980297A	AU4980297A	1998-04-24	AU4980297A	1997-10-03	Unknown	NA	AU728248B2	Inactive
16	28	36180376	Methods and apparatus for identifying and diagnosing live eggs using heart rate and embryo motion	VIS-NIR	2005-09-29	ZOETIS Services LLC [US]	Hebrank John H [US]	https://worldwide.espacenet.com/patent/search?q=pn%3DAU2005296160A1	AU2005296160A1	2006-04-27	AU2005296160A	2005-09-29	F: IP right grant	2009-05-28	AU2005296160B2	Active
5	5	67106115	Composition comprising eggs and use of such composition	IMS & MS	2019-05-22	In Ovo Holding B V [NL]	Bruins Wouter Sebastiaan [NL]; Stutterheim Wil Marijn [NL]; Rowe Pete [GB]	https://worldwide.espacenet.com/patent/search?q=pn%3DCA3141574A1	CA3141574A1	2020-11-26	CA3141574A	2020-05-22	D: Search and examination	2022-11-24	CA3141574A1	Pending
5	5	67106115	Composition comprising eggs and use of such composition	IMS & MS	2019-05-22	In Ovo Holding B V [NL]	Bruins Wouter Sebastiaan [NL]; Stutterheim Wil Marijn [NL]; Rowe Pete [GB]	https://worldwide.espacenet.com/patent/search?q=pn%3DEP3972420A1	EP3972420A1	2022-03-30	EP20730340A	2020-05-22	D: Search and examination	2022-03-30	EP3972420A1	Pending
5	5	67106115	Composition comprising eggs and use of such composition	IMS & MS	2019-05-22	In Ovo Holding B V [NL]	Bruins Wouter Sebastiaan [NL]; Stutterheim Wil Marijn [NL]; Rowe Pete [GB]	https://worldwide.espacenet.com/patent/search?q=pn%3DNL2023176B1	NL2023176B1	2020-12-01	NL2023176A	2019-05-22	R: Party data change	2021-09-01	NL2023176B1	Pending
5	5	67106115	Composition comprising eggs and use of such composition	IMS & MS	2019-05-22	In Ovo Holding B V [NL]	Bruins Wouter Sebastiaan [NL]; Stutterheim Wil Marijn [NL]; Rowe Pete [GB]	https://worldwide.espacenet.com/patent/search?q=pn%3DUS2022225637A1	US2022225637A1	2022-07-21	US202017613282A	2020-05-22	R: Party data change	2022-06-06	US2022225637A1	Pending
5	5	67106115	Composition comprising eggs and use of such composition	IMS & MS	2019-05-22	In Ovo Holding B V [NL]	Bruins Wouter Sebastiaan [NL]; Stutterheim Wil Marijn [NL]; Rowe Pete [GB]	https://worldwide.espacenet.com/patent/search?q=pn%3DWO2020236000A1	WO2020236000A1	2020-11-26	NL2020050327W	2020-05-22	A: Application filing	2021-12-24	WO2020236000A1	Pending
7	7	74206128	Egg positioning device	IMS & MS	2020-01-17	In Ovo Holding B V [NL]	Bruins Wouter Sebastiaan [NL]; Stutterheim Wil Marijn [NL]; Van Bommel Leonard [NL]; Dijksterhuis Edwin [NL]	https://worldwide.espacenet.com/patent/search?q=pn%3DAU2021208326A1	AU2021208326A1	2022-09-01	AU2021208326A	2021-01-18	Unknown	NA	AU2021208326A1	Unknown
7	7	74206128	Egg positioning device	IMS & MS	2020-01-17	In Ovo Holding B V [NL]	Bruins Wouter Sebastiaan [NL]; Stutterheim Wil Marijn [NL]; Van Bommel Leonard [NL]; Dijksterhuis Edwin [NL]	https://worldwide.espacenet.com/patent/search?q=pn%3DCA3164728A1	CA3164728A1	2021-07-22	CA3164728A	2021-01-18	D: Search and examination	2022-12-19	CA3164728A1	Pending
7	7	74206128	Egg positioning device	IMS & MS	2020-01-17	In Ovo Holding B V [NL]	Bruins Wouter Sebastiaan [NL]; Stutterheim Wil Marijn [NL]; Van Bommel Leonard [NL]; Dijksterhuis Edwin [NL]	https://worldwide.espacenet.com/patent/search?q=pn%3DEP4090967A1	EP4090967A1	2022-11-23	EP21701378A	2021-01-18	D: Search and examination	2022-11-23	EP4090967A1	Pending
7	7	74206128	Egg positioning device	IMS & MS	2020-01-17	In Ovo Holding B V [NL]	Bruins Wouter Sebastiaan [NL]; Stutterheim Wil Marijn [NL]; Van Bommel Leonard [NL]; Dijksterhuis Edwin [NL]	https://worldwide.espacenet.com/patent/search?q=pn%3DIL294678A	IL294678A	2022-09-01	IL29467822A	2022-07-11	Unknown	NA	IL294678A	Unknown
7	7	74206128	Egg positioning device	IMS & MS	2020-01-17	In Ovo Holding B V [NL]	Bruins Wouter Sebastiaan [NL]; Stutterheim Wil Marijn [NL]; Van Bommel Leonard [NL]; Dijksterhuis Edwin [NL]	https://worldwide.espacenet.com/patent/search?q=pn%3DNL2024701B1	NL2024701B1	2021-09-08	NL2024701A	2020-01-17	Unknown	NA	NL2024701B1	Unknown
7	7	74206128	Egg positioning device	IMS & MS	2020-01-17	In Ovo Holding B V [NL]	Bruins Wouter Sebastiaan [NL]; Stutterheim Wil Marijn [NL]; Van Bommel Leonard [NL]; Dijksterhuis Edwin [NL]	https://worldwide.espacenet.com/patent/search?q=pn%3DUS2023045391A1	US2023045391A1	2023-02-09	US202117792197A	2021-01-18	R: Party data change	2023-01-16	US2023045391A1	Pending
7	7	74206128	Egg positioning device	IMS & MS	2020-01-17	In Ovo Holding B V [NL]	Bruins Wouter Sebastiaan [NL]; Stutterheim Wil Marijn [NL]; Van Bommel Leonard [NL]; Dijksterhuis Edwin [NL]	https://worldwide.espacenet.com/patent/search?q=pn%3DWO2021145772A1	WO2021145772A1	2021-07-22	NL2021050029W	2021-01-18	A: Application filing	2022-09-01	WO2021145772A1	Pending
6	7	59686731	Fremgangsmåde og indretning til bearbejdning af en kalkskal i området af den stumpe ende af et fugleæg	Raman & Fluorescence	2017-08-01	Agri Advanced Tech GmbH [DE]	Hurlin Jörg [DE]; Fischer Björn [DE]; Meissner Sven [DE]	https://worldwide.espacenet.com/patent/search?q=pn%3DDK3437468T3	DK3437468T3	2021-12-13	DK17184291T	2017-08-01	Unknown	NA	DK3437468T3	Unknown
6	7	59686731	Method and device for treating a calcerous cell in the area of the blunt pole of an avian egg	Raman & Fluorescence	2017-08-01	Agri Advanced Tech GmbH [DE]	Hurlin Jörg [DE]; Fischer Björn [DE]; Meissner Sven [DE]	https://worldwide.espacenet.com/patent/search?q=pn%3DEP3437468A1	EP3437468A1	2019-02-06	EP17184291A	2017-08-01	U: Payment	2022-12-30	EP3437468B1	Active
6	7	59686731	Method and device for treating a calcerous cell in the area of the blunt pole of an avian egg	Raman & Fluorescence	2017-08-01	Agri Advanced Tech GmbH [DE]	Hurlin Jörg [DE]; Fischer Björn [DE]; Meissner Sven [DE]	https://worldwide.espacenet.com/patent/search?q=pn%3DEP3437468B1	EP3437468B1	2021-09-29	EP17184291A	2017-08-01	U: Payment	2022-12-30	EP3437468B1	Active
6	7	59686731	Procedimiento y dispositivo para procesar una cáscara calcificada en la región del polo romo de un huevo de ave	Raman & Fluorescence	2017-08-01	Agri Advanced Tech GmbH [DE]	Hurlin Jörg [DE]; Fischer Björn [DE]; Meissner Sven [DE]	https://worldwide.espacenet.com/patent/search?q=pn%3DES2898972T3	ES2898972T3	2022-03-09	ES17184291T	2017-08-01	Unknown	NA	ES2898972T3	Unknown
6	7	59686731	Method and device for treating a calcerous cell in the area of the blunt pole of an avian egg	Raman & Fluorescence	2017-08-01	Agri Advanced Tech GmbH [DE]	Hurlin Jörg [DE]; Fischer Björn [DE]; Meissner Sven [DE]	https://worldwide.espacenet.com/patent/search?q=pn%3DHUE056731T2	HUE056731T2	2022-03-28	HUE17184291A	2017-08-01	Unknown	NA	HUE056731T2	Unknown
6	7	59686731	Method and device for treating a calcerous cell in the area of the blunt pole of an avian egg	Raman & Fluorescence	2017-08-01	Agri Advanced Tech GmbH [DE]	Hurlin Jörg [DE]; Fischer Björn [DE]; Meissner Sven [DE]	https://worldwide.espacenet.com/patent/search?q=pn%3DPL3437468T3	PL3437468T3	2022-01-31	PL17184291T	2017-08-01	Unknown	NA	PL3437468T3	Unknown
6	7	59686731	Method and device for treating a calcerous cell in the area of the blunt pole of an avian egg	Raman & Fluorescence	2017-08-01	Agri Advanced Tech GmbH [DE]	Hurlin Jörg [DE]; Fischer Björn [DE]; Meissner Sven [DE]	https://worldwide.espacenet.com/patent/search?q=pn%3DWO2019025323A1	WO2019025323A1	2019-02-07	EP2018070474W	2018-07-27	A: Application filing	2020-08-12	WO2019025323A1	Pending

## Sheet: Patent_Applications
Nr.App	Nr.Pub	Family	Title	Category	Priorit	Applicant	Inventor	Link	Publ_nr	Publ_date	App_Nr	App_date	Latest Legal status	Event date	Publ_Latest	Simple_Legal status (May 2023)
17	26	21835085	Method of sorting birds in ovo	Immunosensing	1996-10-04	EMBREX INC [US]	Phelps Patricia V [US]	https://worldwide.espacenet.com/patent/search?q=pn%3DAT216081T	AT216081T	2002-04-15	AT97912688T	1997-10-03	H: IP right cessation	2002-10-15	AT216081T	Inactive
8	13	27800473	Method and apparatus for determining the sex of fertilized egg	Morphometry	2002-03-27	Horiuchi KK [JP]; Towa Sangyo Kabushiki Kaisha [JP]	Taniguchi Ryosuke [JP]	https://worldwide.espacenet.com/patent/search?q=pn%3DAT404051T	AT404051T	2008-08-15	AT03006736T	2003-03-25	H: IP right cessation	2009-02-15	AT404051T	Inactive
16	28	36180376	VERFAHREN UND GERÄT ZUR IDENTIFIKATION VON LEBENDIGEN EIERN MITTELS PULSFREQUENZ UND EMBRYOBEWEGUNG	VIS-NIR	2005-09-29	EMBREX INC [US]	Hebrank John H [US]	https://worldwide.espacenet.com/patent/search?q=pn%3DAT465632T	AT465632T	2010-05-15	AT05801165T	2005-09-29	H: IP right cessation	2010-10-15	AT465632T	Inactive
5	5	9942342	Avian sex determination method	DNA analysis	2002-08-13	Roslin Inst Edinburgh [GB]	Clinton Michael [GB]	https://worldwide.espacenet.com/patent/search?q=pn%3DAU2003251058A1	AU2003251058A1	2004-03-03	AU2003251058A	2004-08-13	B: Application discontinuation	2005-04-28	AU2003251058A1	Inactive
16	28	36180376	Methods and apparatus for identifying and diagnosing live eggs using heart rate and embryo motion	VIS-NIR	2005-09-29	ZOETIS Services LLC [US]	Hebrank John H [US]	https://worldwide.espacenet.com/patent/search?q=pn%3DAU2005296160B2	AU2005296160B2	2009-01-29	AU2005296160A	2005-09-29	F: IP right grant	2009-05-28	AU2005296160B2	Active
9	11	37431849	Competitive particle immunoassay methods utilizing fluorescence microscopy	Immunosensing	2005-05-11	Embrex INC [US]	Tyczkowski Julius [US]; Mahato Dipak [US]; Chalker Alan [US]	https://worldwide.espacenet.com/patent/search?q=pn%3DAU2006247747A1	AU2006247747A1	2006-11-23	AU2006247747A	2006-05-10	B: Application discontinuation	2011-03-03	AU2006247747A1	Inactive
10	15	40129126	Modulating production traits in avians	Genetic engineering	2008-06-12	Australian Poultry CRC PTY LTD [AU]; CommW Scient Ind Res Org [AU]	John William Lowenthal [AU]; Robert John Moore [AU]; Timothy James Doran [AU]	https://worldwide.espacenet.com/patent/search?q=pn%3DAU2008261604B2	AU2008261604B2	2012-05-24	AU2008261604A	2008-06-12	H: IP right cessation	2018-01-18	AU2008261604B2	Inactive
10	13	48480005	Methods of modulating the sex of avians	Genetic engineering	2008-12-17	Australian Poultry CRC PTY LTD [AU]; CommW Scient Ind Res Org [AU]	John William Lowenthal [AU]; Robert John Moore [AU]; Timothy James Doran [AU]; Craig Smith [AU]; Hendrick Sinclair Andrew [AU]	https://worldwide.espacenet.com/patent/search?q=pn%3DAU2009328633B2	AU2009328633B2	2013-03-28	AU2009328633A	2009-12-16	H: IP right cessation	2015-07-09	AU2009328633B2	Inactive
20	29	50028615	Gender, viability and/or developmental stage determination of avian embryos in ovo	RF & NMR	2012-07-30	In Ovo Holding B V [NL]	Stutterheim Wil Marijn [NL]; Bruins Wouter Sebastiaan [NL]	https://worldwide.espacenet.com/patent/search?q=pn%3DAU2013297168B2	AU2013297168B2	2019-05-30	AU2013297168A	2013-07-30	F: IP right grant	2019-09-26	AU2013297168B2	Active
6	10	54062582	Method and device for the Raman & Fluorescence spectroscopic, in ovo sex determination of fertilised and incubated birds' eggs	Raman & Fluorescence	2014-07-04	Univ Dresden Tech [DE]; Univ Leipzig [DE]	Koch Edmung; Steiner Gerald; Krautwald-Junghanns Maria Elisabeth; Bartels Thomas; Galli Roberta; Preusse Grit	https://worldwide.espacenet.com/patent/search?q=pn%3DAU2015283366B2	AU2015283366B2	2017-02-23	AU2015283366A	2015-07-03	F: IP right grant	2020-09-17	AU2015283366B2	Active
12	17	51610326	Non-invasive device for determining the fertility and/or sex of an egg, and corresponding method	Raman & Fluorescence	2015-07-09	Tronico [FR]	Schortgen Marc	https://worldwide.espacenet.com/patent/search?q=pn%3DAU2015286598A1	AU2015286598A1	2017-02-02	AU2015286598A	2015-07-09	B: Application discontinuation	2019-07-11	AU2015286598A1	Inactive
11	14	53800839	Method and device for introducing an opening into the calcareous shell in the region of the blunt end of incubated bird eggs with an embyro	Raman & Fluorescence	2015-07-29	Agri Advanced Tech GmbH [DE]	Hurlin Joerg; Meissner Sven; Fischer Bjoern	https://worldwide.espacenet.com/patent/search?q=pn%3DAU2016299830B2	AU2016299830B2	2018-02-08	AU2016299830A	2016-07-29	F: IP right grant	2021-09-23	AU2016299830B2	Active
8	12	57758615	Method for the in-ovo sex identification of chicks	Immunosensing	2015-12-22	Ovondo GMBH [DE]	Einspanier Almuth [DE]	https://worldwide.espacenet.com/patent/search?q=pn%3DAU2016375020B2	AU2016375020B2	2019-12-12	AU2016375020A	2016-12-22	F: IP right grant	2020-04-09	AU2016375020B2	Active
22	31	59366469	Method and system for the non-destructive in ovo determination of fowl gender	IMS & MS	2016-05-24	In Ovo Holding B V [NL]	Bruins Wouter Sebastiaan [NL]; Stutterheim Wil Marijn [NL]	https://worldwide.espacenet.com/patent/search?q=pn%3DAU2017269050B2	AU2017269050B2	2023-03-30	AU2017269050A	2017-05-24	R: Party data change	2022-01-20	AU2017269050B2	Pending
10	14	61017584	System and method for in ovo sexing of avian embryos	VOC analysis	2016-07-29	Novatrans Group SA [CH]	Knepper Paul [CH]; O'Hayer Matthew [CH]; Hoopes Jonathan [CH]	https://worldwide.espacenet.com/patent/search?q=pn%3DAU2017301892A1	AU2017301892A1	2019-02-14	AU2017301892A	2017-07-31	D: Search and examination	2020-04-30	AU2017301892A1	Pending
18	27	59558405	Egg-examining device	Immunosensing	2016-08-12	Seleggt GMBH [DE]	Einspanier Almuth [DE]	https://worldwide.espacenet.com/patent/search?q=pn%3DAU2017311519B2	AU2017311519B2	2020-08-20	AU2017311519A	2017-08-04	F: IP right grant	2020-12-17	AU2017311519B2	Active
5	5	60629635	Egg support and apparatus for handling eggs	Immunosensing	2017-11-14	Seleggt GMBH [DE]	Meter Tjitze [NL]	https://worldwide.espacenet.com/patent/search?q=pn%3DAU2017440064A1	AU2017440064A1	2020-05-28	AU2017440064A	2017-11-14	Unknown	NA	AU2017440064A1	Unknown
34	38	62716101	Methods for gender determination of avian embryos in unhatched eggs and means thereof	Genetic engineering	2017-05-25	Eggxyt LTR [IL]	Offen Daniel [IL]	https://worldwide.espacenet.com/patent/search?q=pn%3DAU2018274769A1	AU2018274769A1	2019-12-19	AU2018274769A	2018-05-24	Unknown	NA	AU2018274769A1	Unknown
12	13	65039568	A system and method for non-invasively determining egg properties	VOC analysis	2017-07-23	Terahertz Group LTD [CH]	Gabbai Eran [CH]	https://worldwide.espacenet.com/patent/search?q=pn%3DAU2018306664A1	AU2018306664A1	2020-02-27	AU2018306664A	2018-07-23	Unknown	NA	AU2018306664A1	Unknown
8	9	62873543	Method for determining the gender of a chicken embryo	Raman & Fluorescence	2018-05-30	Seleggt GMBH [DE]	Meter Tjitze [NL]	https://worldwide.espacenet.com/patent/search?q=pn%3DAU2019276054A1	AU2019276054A1	2020-11-26	AU2019276054A	2019-05-28	Unknown	NA	AU2019276054A1	Unknown
18	27	59558405	Egg-examining device	Immunosensing	2016-08-12	Seleggt GMBH [DE]	Einspanier Almuth [DE]	https://worldwide.espacenet.com/patent/search?q=pn%3DAU2020207812B2	AU2020207812B2	2021-03-18	AU2020207812A	2020-07-22	F: IP right grant	2021-07-15	AU2020207812B2	Active
7	7	74191743	Device and method for In-Ovo determination of the sex of a fertilised bird egg	Raman & Fluorescence	2020-01-15	Technische Hochschule Ostwestfalen Lippe Univ of Applied sciences and Arts	Dorksen Helene; Krahl Jurgen; Staufenbiel Jens	https://worldwide.espacenet.com/patent/search?q=pn%3DAU2021207299A1	AU2021207299A1	2022-08-04	AU2021207299A	2021-01-15	Unknown	NA	AU2021207299A1	Unknown
7	7	74206128	Egg positioning device	IMS & MS	2020-01-17	In Ovo Holding B V [NL]	Bruins Wouter Sebastiaan [NL]; Stutterheim Wil Marijn [NL]; Van Bommel Leonard [NL]; Dijksterhuis Edwin [NL]	https://worldwide.espacenet.com/patent/search?q=pn%3DAU2021208326A1	AU2021208326A1	2022-09-01	AU2021208326A	2021-01-18	Unknown	NA	AU2021208326A1	Unknown
9	10	74206127	Egg characteristic determining device	IMS & MS	2020-01-17	In Ovo Holding B V [NL]	Bruins Wouter Sebastiaan [NL]; Stutterheim Wil Marijn [NL]; Van Bommel Leonard [NL]; Dijksterhuis Edwin [NL]; Van De Wel Jarno [NL]; Leemker Michiel [NL]	https://worldwide.espacenet.com/patent/search?q=pn%3DAU2021208999A1	AU2021208999A1	2022-09-01	AU2021208999A	2021-01-18	P: Document modification	2023-04-06	AU2021208999A1	Pending
4	4	76943067	Egg determining method and device	IMS & MS	2020-07-05	In Ovo Holding B V [NL]	Stutterheim Wil Marijn [NL]; Bruins Wouter Sebastiaan [NL]; Teunissen Sebastiaan Frans [NL]; Hankemeier Thomas [NL]; Drouin Nicolas Francois Pierre [NL]	https://worldwide.espacenet.com/patent/search?q=pn%3DAU2021304177A1	AU2021304177A1	2023-02-02	AU2021304177A	2021-07-05	Unknown	NA	AU2021304177A1	Unknown
3	3	22334900	Method and apparatus for avian pre-hatch sex determination	RF & NMR	1998-07-06	Univ Michigan State [US]	Reynells Richard D [US]; Flegal Cal J [US]	https://worldwide.espacenet.com/patent/search?q=pn%3DAU4714599A	AU4714599A	2000-01-24	AU4714599A	1999-06-25	B: Application discontinuation	2001-03-29	AU4714599A	Inactive
5	6	10775608	Avian GHD genes and their use in methods for sex identification in birds	DNA analysis	1995-06-06	Isis Innovation [GB]	Griffiths Richard [GB]; Tiwari Bela [GB]	https://worldwide.espacenet.com/patent/search?q=pn%3DAU718349B2	AU718349B2	2000-04-13	AU5906996A	1996-06-05	F: IP right grant	2000-08-10	AU718349B2	Inactive
17	26	21835085	Method of sorting birds in ovo	Immunosensing	1996-10-04	EMBREX INC [US]	Phelps Patricia V [US]	https://worldwide.espacenet.com/patent/search?q=pn%3DAU728248B2	AU728248B2	2001-01-04	AU4980297A	1997-10-03	Unknown	NA	AU728248B2	Inactive
3	3	9770443	No name	Other	1935-02-08	Peter Rams [GB]; Adolf Toellner [GB]	Peter Rams [GB]; Adolf Toellner [GB]	https://worldwide.espacenet.com/patent/search?q=pn%3DBE409426A	BE409426A	1935-06-29	BE409426DA	1935-02-08	Unknown	NA	BE409426A	Inactive
6	10	41600652	Método para preparar um teste invasivo de um ovo e para determinar um gênero de um embrião em um ovo	Other	2009-09-02	Visser's-Gravendeel Holding BV [NL]	Cornelis Frans Taco Visser [NL	https://worldwide.espacenet.com/patent/search?q=pn%3DBR112012004822A2	BR112012004822A2	2017-05-30	BR112012004822A	2010-09-02	B: Application discontinuation	2018-04-10	BR112012004822A2	Inactive
20	29	50028615	Gender, viability and/or developmental stage determination of avian embryos in ovo	RF & NMR	2012-07-30	In Ovo Holding B V [NL]	Stutterheim Wil Marijn [NL]; Bruins Wouter Sebastiaan [NL]	https://worldwide.espacenet.com/patent/search?q=pn%3DBR112015002156A2	BR112015002156A2	2017-07-04	BR112015002156A	2013-07-30	R: Party data change	2022-05-17	BR112015002156A2	Pending
13	20	49725158	Método de determinação embrionária não-invasiva de sexo aviário, método de sexagem de pintos embrionários e método de sexagem de embriões aviários	VIS-NIR	2012-08-31	Mat Malta Advanced Tech Limited [MT]	James C Mckay [GB]	https://worldwide.espacenet.com/patent/search?q=pn%3DBR112015004200B1	BR112015004200B1	2022-01-04	BR112015004200A	2013-08-27	F: IP right grant	2022-01-04	BR112015004200B1	Active
8	11	50343764	Método de determinação do sexo de um embrião em um ovo	RF & NMR	2013-03-27	SIEMENS AG [DE]	Andreas Ziroff [DE]; Benjamin Sweiolo [DE]	https://worldwide.espacenet.com/patent/search?q=pn%3DBR112015024354A2	BR112015024354A2	2017-07-18	BR112015024354A	2014-03-17	B: Application discontinuation	2020-09-29	BR112015024354A2	Inactive
12	17	51610326	Dispositivo não invasivo para determinação da fertilidade e/ou do sexo de um ovo, e método correspondente	Raman & Fluorescence	2015-07-09	Tronico [FR]	Schortgen Marc	https://worldwide.espacenet.com/patent/search?q=pn%3DBR112017000073A2	BR112017000073A2	2017-11-07	BR112017000073A	2015-07-09	B: Application discontinuation	2020-03-10	BR112017000073A2	Inactive
9	14	56622388	Sistemas, dispositivos e métodos para detecção de fertilidade e gênero de ovos não nascidos	VIS-NIR	2015-02-17	Matrixspec solutions INC [CA]	Chen Zheng [CA]; Li Liu [CA]; Michael Ngadi [CA]	https://worldwide.espacenet.com/patent/search?q=pn%3DBR112017017557B1	BR112017017557B1	2018-04-17	BR112017017557A	2016-02-17	F: IP right grant	2022-12-13	BR112017017557B1	Active
11	14	53800839	Método e aparelho para criar uma abertura na casca calcificada na região da extremidade de fim abrupto de um ovo de ave incubado com embrião e para determinar o sexo do mesmo	Raman & Fluorescence	2015-07-29	Agri Advanced Tech GmbH [DE]	Hurlin Joerg; Meissner Sven; Fischer Bjoern	https://worldwide.espacenet.com/patent/search?q=pn%3DBR112018000926A2	BR112018000926A2	2018-09-11	BR112018000926A	2016-07-29	B: Application discontinuation	2022-03-03	BR112018000926A2	Inactive
22	31	59366469	Method and system for the non-destructive in ovo determination of fowl gender	IMS & MS	2016-05-24	In Ovo B V [NL]; In Ovo Holding B V [NL]	Bruins Wouter Sebastiaan [NL]; Stutterheim Wil Marijn [NL]	https://worldwide.espacenet.com/patent/search?q=pn%3DBR112018074071A8	BR112018074071A8	2022-06-28	BR112018074071A	2017-05-24	R: Party data change	2022-06-28	BR112018074071A8	Pending
18	27	59558405	Egg-examining device	Immunosensing	2016-08-12	Seleggt GMBH [DE]	Einspanier Almuth [DE]	https://worldwide.espacenet.com/patent/search?q=pn%3DBR112019002618B1	BR112019002618B1	2022-09-27	BR112019002618A	2017-08-04	F: IP right grant	2022-09-27	BR112019002618B1	Active
34	38	62716101	Methods for gender determination of avian embryos in unhatched eggs and means thereof	Genetic engineering	2017-05-25	Eggxyt LTR [IL]	Offen Daniel [IL]	https://worldwide.espacenet.com/patent/search?q=pn%3DBR112019024642A2	BR112019024642A2	2020-06-23	BR112019024642A	2018-05-24	T: Administrative procedure adjustment	2022-05-31	BR112019024642A2	Inactive
12	13	65039568	Sistema e método para determinação não invasiva de propriedades de ovos	VOC analysis	2017-07-23	Terahertz Group LTD [CH]	Gabbai Eran [CH]	https://worldwide.espacenet.com/patent/search?q=pn%3DBR112020001373A2	BR112020001373A2	2020-10-06	BR112020001373A	2018-07-23	D: Search and examination	2021-11-23	BR112020001373A2	Pending
30	37	60327116	Determinação não invasiva automatizada do sexo de um embrião e da fertilidade de um ovo de ave.	RF & NMR	2017-11-13	Univ Muenchen Tech [DE]	Alexander Joos [DE]; Axel Haase [DE]; Benjamin Michael Schusser [DE]; Maximilian Aigner [DE]; Miguel Molina-Romero [DE]; Pedro A Gomez [DE]; Stephan Huber [DE]	https://worldwide.espacenet.com/patent/search?q=pn%3DBR112020008747B1	BR112020008747B1	2021-07-27	BR112020008747A	2018-11-13	F: IP right grant	2021-01-27	BR112020008747B1	Active
30	37	60327116	Determinação não invasiva automatizada da fertilidade de um ovo de pássaro	RF & NMR	2017-11-13	Univ Muenchen Tech [DE]	Alexander Joos [DE]; Axel Haase [DE]; Benjamin Michael Schusser [DE]; Maximilian Aigner [DE]; Miguel Molina-Romero [DE]; Pedro A Gomez [DE]; Stephan Huber [DE]	https://worldwide.espacenet.com/patent/search?q=pn%3DBR112020009533B1	BR112020009533B1	2021-03-23	BR112020009533A	2018-11-13	F: IP right grant	2021-03-23	BR112020009533B1	Active
8	9	62873543	método para determinar o sexo do embrião de uma galinha	Raman & Fluorescence	2018-05-30	Seleggt GMBH [DE]	Meter Tjitze [NL]	https://worldwide.espacenet.com/patent/search?q=pn%3DBR112020024009A2	BR112020024009A2	2021-02-23	BR112020024009A	2019-05-28	Y: Correction/deletion of event information	2021-12-14	BR112020024009A2	Pending
7	7	74191743	Dispositivo e método para determinacão de sexo in ovo em ovo de ace fertilizado	Raman & Fluorescence	2020-01-15	Technische Hochschule Ostwestfalen Lippe Univ of Applied sciences and Arts	Dorksen Helene; Krahl Jurgen; Staufenbiel Jens	https://worldwide.espacenet.com/patent/search?q=pn%3DBR112022013901A2	BR112022013901A2	2022-10-04	BR112022013901A	2021-01-15	Unknown	NA	BR112022013901A2	Unknown
16	28	36180376	Método de identificação do sexo de uma pluralidade de ovos	VIS-NIR	2005-09-29	EMBREX INC [US]	Hebrank John H [US]	https://worldwide.espacenet.com/patent/search?q=pn%3DBR122015025061B1	BR122015025061B1	2016-04-12	BR122015025061A	2005-09-29	F: IP right grant	2016-04-12	BR122015025061B1	Active
18	27	59558405	Egg-examining device	Immunosensing	2016-08-12	Seleggt GMBH [DE]	Einspanier Almuth [DE]	https://worldwide.espacenet.com/patent/search?q=pn%3DBR122020014386B1	BR122020014386B1	2022-10-11	BR122020014386A	2017-08-04	F: IP right grant	2022-10-11	BR122020014386B1	Active
16	28	36180376	Método de identificação de ovos vivos e aparelho de ovoscopia que identifica ovos vivos dentre uma pluralidade de ovos dentro de um transportador	VIS-NIR	2005-09-29	EMBREX INC [US]	Hebrank John H [US]	https://worldwide.espacenet.com/patent/search?q=pn%3DBRPI0516120B1	BRPI0516120B1	2016-04-12	BRPI0516120A	2005-09-29	F: IP right grant	2016-04-12	BRPI0516120B1	Active
9	11	37431849	Competitive particle immunoassay methods utilizing fluorescence microscopy	Immunosensing	2005-05-11	Embrex INC [US]	Tyczkowski Julius [US]; Mahato Dipak [US]; Chalker Alan [US]	https://worldwide.espacenet.com/patent/search?q=pn%3DBRPI0608805A2	BRPI0608805A2	2010-11-30	BRPI0608805A	2006-05-10	H: IP right cessation	2012-11-20	BRPI0608805A2	Inactive
10	15	40129126	Modulating production traits in avians	Genetic engineering	2008-06-12	Australian Poultry CRC PTY LTD [AU]; CommW Scient Ind Res Org [AU]	John William Lowenthal [AU]; Robert John Moore [AU]; Timothy James Doran [AU]	https://worldwide.espacenet.com/patent/search?q=pn%3DBRPI0812500A2	BRPI0812500A2	2019-09-24	BRPI0812500A	2008-06-12	H: IP right cessation	2020-01-21	BRPI0812500A2	Inactive
10	13	48480005	Methods of modulating the sex of avians	Genetic engineering	2008-12-17	Australian Poultry CRC PTY LTD [AU]; CommW Scient Ind Res Org [AU]	John William Lowenthal [AU]; Robert John Moore [AU]; Timothy James Doran [AU]; Craig Smith [AU]; Hendrick Sinclair Andrew [AU]	https://worldwide.espacenet.com/patent/search?q=pn%3DBRPI0923005A2	BRPI0923005A2	2015-08-04	BRPI0923005A	2009-12-16	H: IP right cessation	2016-04-05	BRPI0923005A2	Inactive
9	12	43012556	Identificação hiperspectral de fertilidade e gênero de ovos.	VIS-NIR	2010-06-27	Univ Ramot [IL]; Yissum Res Dev Co of Hebrew Univ Jerusalem LTD [IL]	Eyal Ben Dor [IL]; Israel Rozenboim [IL]	https://worldwide.espacenet.com/patent/search?q=pn%3DBRPI1012763A2	BRPI1012763B1	2019-04-09	BRPI1012763A	2010-06-27	F: IP right grant	2019-04-09	BRPI1012763B1	Active
17	26	21835085	Method of sorting birds in ovo	Immunosensing	1996-10-04	EMBREX INC [US]; Zoetis Services LLC [US]; Embrex Inc Soc Norte Americana [US]	Phelps Patricia V [US]	https://worldwide.espacenet.com/patent/search?q=pn%3DBRPI9712485B1	BRPI9712485B1	2017-05-30	BR9712485A	1997-10-03	F: IP right grant	2017-05-30	BRPI9712485B1	Inactive
17	26	21835085	Method of sorting birds in ovo	Immunosensing	1996-10-04	EMBREX INC [US]	Phelps Patricia V [US]	https://worldwide.espacenet.com/patent/search?q=pn%3DCA2264714C	CA2264714C	2004-01-20	CA2264714A	1997-10-03	H: IP right cessation	2017-12-06	CA2264714C	Inactive
4	8	23096653	Estrogen dependent transactivation system for gender sorting in avian species	Immunosensing	2001-04-23	Lifesensors INC [US]	Butt Tauseef [US]; Trian Hiep Tuan [US]	https://worldwide.espacenet.com/patent/search?q=pn%3DCA2445162C	CA2445162C	2011-04-05	CA2445162A	2002-04-23	H: IP right cessation	2015-06-04	CA2445162C	Inactive
5	5	9942342	Avian sex determination method	DNA analysis	2003-08-13	Roslin Inst Edinburgh [GB]	Clinton Michael [GB]	https://worldwide.espacenet.com/patent/search?q=pn%3DCA2495730A1	CA2495730A1	2004-02-26	CA2495730A	2003-08-13	H: IP right cessation	2007-08-13	CA2495730A1	Inactive
16	28	36180376	Methods and apparatus for identifying and diagnosing live eggs using heart rate and embryo motion	VIS-NIR	2005-09-29	EMBREX INC [US]	Hebrank John H [US]	https://worldwide.espacenet.com/patent/search?q=pn%3DCA2581234A1	CA2581234A1	2006-04-27	CA2581234A	2005-09-29	H: IP right cessation	2010-04-14	CA2581234A1	Active
9	11	37431849	Competitive particle immunoassay methods utilizing fluorescence microscopy	Immunosensing	2005-05-11	Embrex INC [US]	Tyczkowski Julius [US]; Mahato Dipak [US]; Chalker Alan [US]	https://worldwide.espacenet.com/patent/search?q=pn%3DCA2607284A1	CA2607284A1	2006-11-23	CA2607284A	2006-05-10	H: IP right cessation	2011-04-18	CA2607284A1	Inactive
10	13	48480005	Methods of modulating the sex of avians	Genetic engineering	2008-12-17	Australian Poultry CRC PTY LTD [AU]; CommW Scient Ind Res Org [AU]	John William Lowenthal [AU]; Robert John Moore [AU]; Timothy James Doran [AU]; Craig Smith [AU]; Hendrick Sinclair Andrew [AU]	https://worldwide.espacenet.com/patent/search?q=pn%3DCA2747120A1	CA2747120A1	2010-06-24	CA2747120A	2009-12-16	H: IP right cessation	2016-01-27	CA2747120A1	Inactive
6	10	41600652	Method for preparing an invasive test of an egg and for determining a gender of an embryo in an egg	Other	2009-09-02	Visser's-Gravendeel Holding BV [NL]	Cornelis Frans Taco Visser [NL	https://worldwide.espacenet.com/patent/search?q=pn%3DCA2773071A1	CA2773071A1	2011-03-10	CA2773071A	2010-09-02	H: IP right cessation	2018-02-08	CA2773071A1	Inactive
5	8	43308026	Method and device for determining the sex of fertilized, nonincubated bird eggs	IR & THz spectroscopy	2010-01-21	Tech Univ Dresden [DE]; Univ Leipzig [DE]	Steiner Gerald [DE]; Koch Edmund [DE]; Krautwald-Junghanns Maria-Elisabeth [DE]; Bartels Thomas [DE]	https://worldwide.espacenet.com/patent/search?q=pn%3DCA2787864A1	CA2787864A1	2011-07-28	CA2787864A	2011-01-14	H: IP right cessation	2019-02-05	CA2787864A1	Inactive
9	12	43012556	hyperspectral identification of egg fertility and gender	VIS-NIR	2010-06-27	Univ Ramot [IL]; Yissum Res Dev Co of Hebrew Univ Jerusalem LTD [IL]	Eyal Ben Dor [IL]; Israel Rozenboim [IL]	https://worldwide.espacenet.com/patent/search?q=pn%3DCA2804903A1	CA2804903A1	2010-12-29	CA2804903A	2010-06-27	H: IP right cessation	2015-06-29	CA2804903A1	Inactive
20	29	50028615	Gender, viability and/or developmental stage determination of avian embryos in ovo	RF & NMR	2012-07-30	In Ovo Holding B V [NL]	Stutterheim Wil Marijn [NL]; Bruins Wouter Sebastiaan [NL]	https://worldwide.espacenet.com/patent/search?q=pn%3DCA2917414C	CA2917414C	2021-09-14	CA2917414A	2013-07-30	D: Search and examination	2018-06-28	CA2917414C	Pending
12	17	51610326	Non-invasive device for determining the fertility and/or sex of an egg, and corresponding method	Raman & Fluorescence	2015-07-09	Tronico [FR]	Schortgen Marc	https://worldwide.espacenet.com/patent/search?q=pn%3DCA2953271A1	CA2953271A1	2016-01-14	CA2953271A	2015-07-09	H: IP right cessation	2021-11-23	CA2953271A1	Inactive
6	10	54062582	Method and device for the Raman & Fluorescence spectroscopic, in ovo sex determination of fertilised and incubated birds' eggs	Raman & Fluorescence	2014-07-04	Univ Dresden Tech [DE]; Univ Leipzig [DE]	Koch Edmung; Steiner Gerald; Krautwald-Junghanns Maria Elisabeth; Bartels Thomas; Galli Roberta; Preusse Grit	https://worldwide.espacenet.com/patent/search?q=pn%3DCA2953813A1	CA2953813A1	2016-01-07	CA2953813A	2015-07-03	D: Search and examination	2020-10-07	CA2953813A1	Pending
9	14	56622388	Systems, devices, and methods for detecting fertility and gender of unhatched eggs	VIS-NIR	2015-02-17	Matrixspec solutions INC [CA]	Chen Zheng [CA]; Li Liu [CA]; Michael Ngadi [CA]	https://worldwide.espacenet.com/patent/search?q=pn%3DCA2976276A1	CA2976276A1	2016-08-25	CA2976276A	2016-02-17	D: Search and examination	2023-03-31	CA2976276A1	Pending
11	14	53800839	Método e aparelho para criar uma abertura na casca calcificada na região da extremidade de fim abrupto de um ovo de ave incubado com embrião e para determinar o sexo do mesmo	Raman & Fluorescence	2015-07-29	Agri Advanced Tech GmbH [DE]	Hurlin Joerg; Meissner Sven; Fischer Bjoern	https://worldwide.espacenet.com/patent/search?q=pn%3DCA2991603A1	CA2991603A1	2017-02-02	CA2991603A	2016-07-29	D: Search and examination	2023-02-28	CA2991603A1	Pending
6	9	54478586	Method for gender identification in domestic chicken	DNA analysis	2015-11-03	Planton Gmbh [DE]	Weigel Martin Christian [DE]; Hofmann-Peiker Karsten [DE]; Kleine Michael [DE]	https://worldwide.espacenet.com/patent/search?q=pn%3DCA3003929C	CA3003929C	2022-10-04	CA3003929A	2016-11-03	D: Search and examination	2022-08-26	CA3003929C	Pending
34	38	58796444	Methods for gender determination of avian embryos in unhatched eggs and means thereof	Genetic engineering	2015-12-03	Eggxyt LTR [IL]	Offen Daniel [IL]	https://worldwide.espacenet.com/patent/search?q=pn%3DCA3007066A1	CA3007066A1	2017-06-08	CA3007066A	2016-12-01	D: Search and examination	2023-01-12	CA3007066A1	Pending
8	12	57758615	Method for the in-ovo sex identification of chicks	Immunosensing	2015-12-22	Ovondo GMBH [DE]	Einspanier Almuth [DE]	https://worldwide.espacenet.com/patent/search?q=pn%3DCA3009282C	CA3009282C	2022-04-12	CA3009282A	2016-12-22	D: Search and examination	2018-07-03	CA3009282C	Pending
22	31	59366469	Method and system for the non-destructive in ovo determination of fowl gender	IMS & MS	2016-05-24	In Ovo B V [NL]	Bruins Wouter Sebastiaan [NL]; Stutterheim Wil Marijn [NL]	https://worldwide.espacenet.com/patent/search?q=pn%3DCA3025127A1	CA3025127A1	2017-11-30	CA3025127A	2017-05-24	D: Search and examination	2022-05-27	CA3025127A1	Pending
10	14	61017584	System and method for in ovo sexing of avian embryos	VOC analysis	2016-07-29	Novatrans Group SA [CH]	Knepper Paul [CH]; O'Hayer Matthew [CH]; Hoopes Jonathan [CH]	https://worldwide.espacenet.com/patent/search?q=pn%3DCA3032399A1	CA3032399A1	2018-02-01	CA3032399A	2017-07-31	D: Search and examination	2023-03-31	CA3032399A1	Pending
18	27	59558405	Egg inspection device	Immunosensing	2016-08-12	Seleggt GMBH [DE]	Einspanier Almuth [DE]	https://worldwide.espacenet.com/patent/search?q=pn%3DCA3033318C	CA3033318C	2021-06-08	CA3033318A	2017-08-04	D: Search and examination	2019-02-19	CA3033318C	Pending
8	11	60320837	Producing a hole in a bird egg for determining the sex of the bird egg	Raman & Fluorescence	2016-10-26	Univ Dresden Tech [DE]	Steiner Gerald [DE]; Preusse Grit [DE]; Galli Roberta [DE]; Koch Edmund [DE]	https://worldwide.espacenet.com/patent/search?q=pn%3DCA3041586A1	CA3041586A1	2018-05-03	CA3041586A	2017-10-26	Unknown	NA	CA3041586A1	Unknown
6	6	59997316	Method for classifying spectra of objects having complex information content	Raman & Fluorescence	2016-09-16	Univ Dresden Tech [DE]	Steiner Gerald [DE]; Preusse Grit [DE]; Galli Roberta [DE]; Koch Edmund [DE]	https://worldwide.espacenet.com/patent/search?q=pn%3DCA3047337A1	CA3047337A1	2018-03-22	CA3047337A	2017-09-15	D: Search and examination	2022-11-10	CA3047337A1	Pending
34	38	62716101	Methods for gender determination of avian embryos in unhatched eggs and means thereof	Genetic engineering	2017-05-25	Eggxyt LTR [IL]	Offen Daniel [IL]	https://worldwide.espacenet.com/patent/search?q=pn%3DCA3064825A1	CA3064825A1	2018-11-29	CA3064825A	2018-05-24	Unknown	NA	CA3064825A1	Unknown
12	13	65039568	A system and method for non-invasively determining egg properties	VOC analysis	2017-07-23	Terahertz Group LTD [CH]	Gabbai Eran [CH]	https://worldwide.espacenet.com/patent/search?q=pn%3DCA3070838A1	CA3070838A1	2019-01-31	CA3070838A	2018-07-23	D: Search and examination	2022-10-20	CA3070838A1	Pending
5	5	60629635	Egg support and apparatus for handling eggs	Immunosensing	2017-11-14	Seleggt GMBH [DE]	Meter Tjitze [NL]	https://worldwide.espacenet.com/patent/search?q=pn%3DCA3082373A1	CA3082373A1	2019-05-23	CA3082373A	2017-11-14	D: Search and examination	2022-12-15	CA3082373A1	Pending
18	27	59558405	Egg inspection device	Immunosensing	2016-08-12	Seleggt GMBH [DE]	Einspanier Almuth [DE]	https://worldwide.espacenet.com/patent/search?q=pn%3DCA3085580C	CA3085580C	2022-04-19	CA3085580A	2017-08-04	D: Search and examination	2020-09-15	CA3085580C	Pending
8	9	62873543	Method for determining the gender of a chicken embryo	Raman & Fluorescence	2018-05-30	Seleggt GMBH [DE]	Meter Tjitze [NL]	https://worldwide.espacenet.com/patent/search?q=pn%3DCA3100590A1	CA3100590A1	2019-12-05	CA3100590A	2019-05-28	D: Search and examination	2022-11-23	CA3100590A1	Pending
5	5	67106115	Composition comprising eggs and use of such composition	IMS & MS	2019-05-22	In Ovo Holding B V [NL]	Bruins Wouter Sebastiaan [NL]; Stutterheim Wil Marijn [NL]; Rowe Pete [GB]	https://worldwide.espacenet.com/patent/search?q=pn%3DCA3141574A1	CA3141574A1	2020-11-26	CA3141574A	2020-05-22	D: Search and examination	2022-11-24	CA3141574A1	Pending
7	7	74191743	Device and method for In-Ovo determination of the sex of a fertilised bird egg	Raman & Fluorescence	2020-01-15	Technische Hochschule Ostwestfalen Lippe Univ of Applied sciences and Arts	Dorksen Helene; Krahl Jurgen; Staufenbiel Jens	https://worldwide.espacenet.com/patent/search?q=pn%3DCA3164523A1	CA3164523A1	2021-07-22	CA3164523A	2021-01-15	D: Search and examination	2023-01-02	CA3164523A1	Pending
9	10	74206127	Egg characteristic determining device	IMS & MS	2020-01-17	In Ovo Holding B V [NL]	Bruins Wouter Sebastiaan [NL]; Stutterheim Wil Marijn [NL]; Van Bommel Leonard [NL]; Dijksterhuis Edwin [NL]; Van De Wel Jarno [NL]; Leemker Michiel [NL]	https://worldwide.espacenet.com/patent/search?q=pn%3DCA3164727A1	CA3164727A1	2021-07-22	CA3164727A	2021-01-18	D: Search and examination	2022-12-19	CA3164727A1	Pending
7	7	74206128	Egg positioning device	IMS & MS	2020-01-17	In Ovo Holding B V [NL]	Bruins Wouter Sebastiaan [NL]; Stutterheim Wil Marijn [NL]; Van Bommel Leonard [NL]; Dijksterhuis Edwin [NL]	https://worldwide.espacenet.com/patent/search?q=pn%3DCA3164728A1	CA3164728A1	2021-07-22	CA3164728A	2021-01-18	D: Search and examination	2022-12-19	CA3164728A1	Pending
4	4	76943067	Egg determining method and device	IMS & MS	2020-07-05	In Ovo Holding B V [NL]	Stutterheim Wil Marijn [NL]; Bruins Wouter Sebastiaan [NL]; Teunissen Sebastiaan Frans [NL]; Hankemeier Thomas [NL]; Drouin Nicolas Francois Pierre [NL]	https://worldwide.espacenet.com/patent/search?q=pn%3DCA3183314A1	CA3183314A1	2022-01-13	CA3183314A	2021-07-05	Unknown	NA	CA3183314A1	Unknown
34	38	62716101	Methods for gender determination of avian embryos in unhatched eggs and means thereof	Genetic engineering	2017-05-25	Eggxyt LTR [IL]	Offen Daniel [IL]	https://worldwide.espacenet.com/patent/search?q=pn%3DCL2019003414A1	CL2019003414A1	2020-08-07	CL2019003414A	2019-11-22	Unknown	NA	CL2019003414A1	Unknown
8	13	27800473	Method and apparatus for determining the sex of fertilized egg	Morphometry	2002-03-27	Horiuchi KK [JP]	Taniguchi Ryosuke [JP]	https://worldwide.espacenet.com/patent/search?q=pn%3DCN100397077C	CN100397077C	2008-06-25	CN03121362A	2003-03-26	F: IP right grant	2008-06-25	CN100397077C	Inactive
16	28	36180376	Methods and apparatus for identifying and diagnosing live eggs using heart rate and embryo motion	VIS-NIR	2005-09-29	EMBREX INC [US]	Hebrank John H [US]	https://worldwide.espacenet.com/patent/search?q=pn%3DCN101123875B	CN101123875B	2012-12-05	CN200580034368A	2005-09-29	F: IP right grant	2012-12-15	CN101123875B	Active
1	2	39128221	Method for appraising gender of chicken blastoderm by using multiple PCR	DNA analysis	2007-07-27	Univ Huazhong Agricultural [CN]	Cheng Wang [CN]; Fangjie Wu [CN]; Wenming Li [CN]; Yanping Feng [CN]; Hui Liu [CN]; Junjing Wu [CN]; Shujun Zhang [CN]; Ruixia Zhao [CN]	https://worldwide.espacenet.com/patent/search?q=pn%3DCN101130816B	CN101130816B	2011-06-01	CN200710052846A	2007-07-27	H: IP right cessation	2016-09-21	CN101130816B	Inactive
9	11	37431849	Competitive particle immunoassay methods utilizing fluorescence microscopy	Immunosensing	2005-05-11	Embrex INC [US]	Tyczkowski Julius [US]; Mahato Dipak [US]; Chalker Alan [US]	https://worldwide.espacenet.com/patent/search?q=pn%3DCN101218506A	CN101218506A	2008-07-09	CN200680025059A	2006-05-10	B: Application discontinuation	2015-12-04	CN101218506A	Inactive
10	15	40129126	Modulating production traits in avians	Genetic engineering	2008-06-12	Australian Poultry CRC PTY LTD [AU]; CommW Scient Ind Res Org [AU]	John William Lowenthal [AU]; Robert John Moore [AU]; Timothy James Doran [AU]	https://worldwide.espacenet.com/patent/search?q=pn%3DCN101802173B	CN101802173B	2014-09-24	CN200880102770A	2008-06-12	H: IP right cessation	2018-07-10	CN101802173B	Inactive
1	2	44567807	Polymerase chain reaction (PCR) amplification primer and method used for identifying sex of early embryo of chicken	DNA analysis	2011-09-14	Univ China Agricultural [CN]	Zhenming Zhou [CN]; Qinxiang Meng [CN]; Liping Ren [CN]	https://worldwide.espacenet.com/patent/search?q=pn%3DCN102181521B	CN102181521B	2013-01-16	CN201110053140A	2011-03-04	H: IP right cessation	2015-04-29	CN102181521B	Inactive
10	13	48480005	Methods of modulating the sex of avians	Genetic engineering	2008-12-17	Australian Poultry CRC PTY LTD [AU]; CommW Scient Ind Res Org [AU]	John William Lowenthal [AU]; Robert John Moore [AU]; Timothy James Doran [AU]; Craig Smith [AU]; Hendrick Sinclair Andrew [AU]	https://worldwide.espacenet.com/patent/search?q=pn%3DCN102356158B	CN102356158B	2014-04-02	CN200980154743A	2009-12-16	H: IP right cessation	2016-02-10	CN102356158B	Inactive
6	8	41611252	Method for avian sex determination	Immunosensing	2009-03-13	Van De Ven Beheer BV [NL]	Decuypere Eddy [BE]; Fey Frank [NL]	https://worldwide.espacenet.com/patent/search?q=pn%3DCN102421282B	CN102421282B	2015-06-10	CN201080020309A	2010-03-12	H: IP right cessation	2018-03-30	CN102421282B	Inactive
9	12	43012556	hyperspectral identification of egg fertility and gender	VIS-NIR	2010-06-27	Univ Ramot [IL]; Yissum Res Dev Co of Hebrew Univ Jerusalem LTD [IL]	Eyal Ben Dor [IL]; Israel Rozenboim [IL]	https://worldwide.espacenet.com/patent/search?q=pn%3DCN102803952A	CN102803952A	2012-11-28	CN201080028138A	2010-06-27	B: Application discontinuation	2015-09-09	CN102803952A	Inactive
16	28	36180376	Methods and apparatus for identifying and diagnosing live eggs using heart rate and embryo motion	VIS-NIR	2005-09-29	EMBREX INC [US]	Hebrank John H [US]	https://worldwide.espacenet.com/patent/search?q=pn%3DCN102907349B	CN102907349B	2015-05-25	CN201210393382A	2005-09-29	F: IP right grant	2015-02-25	CN102907349B	Active
1	2	49786463	Near-infrared gender recognition device for chicken embryo in hatching egg during early stage of incubation	VIS-NIR	2013-08-30	Univ Heilongjiang Bayi Agri [CN]	Zhao Xiaoyu [CN]; Cai Lijing [CN]; Song Zhiyuan [CN]; Guan Yong [CN]; Tan Feng [CN]; Tian Fangming [CN]; Xi Guiqing [CN]; Li Wenshun [CN]	https://worldwide.espacenet.com/patent/search?q=pn%3DCN103461218B	CN103461218B	2016-01-20	CN201310407605A	2013-08-30	H: IP right cessation	2021-08-13	CN103461218B	Inactive
1	2	49796948	Gender identification method for chick embryo in near-infrared hatching egg at earlier stage of incubation	VIS-NIR	2013-08-30	Univ Heilongjiang Bayi Agri [CN]	Zhao Xiaoyu [CN]; Cai Lijing [CN]; Song Zhiyuan [CN]; Guan Yong [CN]; Tan Feng [CN]; Tian Fangming [CN]; Xi Guiqing [CN]; Li Wenshun [CN]	https://worldwide.espacenet.com/patent/search?q=pn%3DCN103472008B	CN103472008B	2016-06-08	CN201310404882A	2013-08-30	H: IP right cessation	2021-08-13	CN103472008B	Inactive
1	1	52371734	Gender determination method for chicken hatching egg incubation early embryo based on hyperspectral image	VIS-NIR	2014-10-28	Univ Nanjing Agricultural [CN]	Pan Leiqing [CN]; Hu Pengcheng [CN]; Tu Kang [CN]; Zhang Wei [CN]; Sun Ye [CN]; Li Zijun [CN]	https://worldwide.espacenet.com/patent/search?q=pn%3DCN104316473A	CN104316473A	2015-01-28	CN201410603316A	2014-10-28	B: Application discontinuation	2018-08-03	CN104316473A	Inactive
20	29	50028615	Gender, viability and/or developmental stage determination of avian embryos in ovo	RF & NMR	2012-07-30	In Ovo Holding B V [NL]	Stutterheim Wil Marijn [NL]; Bruins Wouter Sebastiaan [NL]	https://worldwide.espacenet.com/patent/search?q=pn%3DCN104704360B	CN104704360B	2018-05-15	CN201380046983A	2013-07-30	F: IP right grant	2018-05-15	CN104704360B	Active
13	20	49725158	Spectrophotometric analysis of embryonic chick feather color	VIS-NIR	2012-08-31	Mat Malta Advanced Tech Limited [MT]	James C Mckay [GB]	https://worldwide.espacenet.com/patent/search?q=pn%3DCN104797928A	CN104797928A	2015-07-22	CN201380053222A	2013-08-27	B: Application discontinuation	2017-09-01	CN104797928A	Inactive
8	11	50343764	Method for determining the sex of an embryo in an egg	RF & NMR	2013-03-27	SIEMENS AG [DE]	Andreas Ziroff [DE]; Benjamin Sweiolo [DE]	https://worldwide.espacenet.com/patent/search?q=pn%3DCN105101786B	CN105101786B	2018-10-16	CN201480018815A	2014-03-17	H: IP right cessation	2020-03-10	CN105101786B	Inactive
7	10	53887156	Genomic analysis device and methods of use	DNA analysis	2014-08-04	Gencell Biosystems LTD [IE]	Dalton Mark [IE]; Daly John [IE]; MCCabe Mark [IE]; Walsh Padraig [IE]; Daulnay Kevin [IE]; MCGuire David [IE]; Kerin Maria [IE]; O'Connor Maria [IE]; King Colin [IE]; Mooney Keith [IE]	https://worldwide.espacenet.com/patent/search?q=pn%3DCN106574302A	CN106574302A	2017-04-19	CN201580040619A	2015-08-03	B: Application discontinuation	2021-03-30	CN201580040619A	Inactive
12	17	51610326	Non-invasive device for determining the fertility and/or sex of an egg, and corresponding method	Raman & Fluorescence	2015-07-09	Tronico [FR]	Schortgen Marc	https://worldwide.espacenet.com/patent/search?q=pn%3DCN106574892B	CN106574892B	2019-03-19	CN201580037803A	2015-07-09	H: IP right cessation	2021-07-06	CN106574892B	Inactive
1	2	59121065	Universal detection method for high-throughput second-generation sequencing of animal-derived ingredients in biological product	DNA analysis	2017-01-22	Technical Central for Animals Plants and Food Inspection and Quarantine Shanghai Entry-Exit Inspecti [CN]	Cai Yicun [CN]; He Yuping [CN]; Pan Liangwen [CN]	https://worldwide.espacenet.com/patent/search?q=pn%3DCN106834461B	CN106834461B	2021-01-15	CN201710053073A	2017-01-22	F: IP right grant	2021-01-15	CN106834461B	Active
1	2	59545398	Method forlossless determination of genders of poultry embryo eggs	Morphometry	2017-04-06	Univ Sichuan Agricultural [JP]	Du Xiaohui [JP]; Ye Ziqiaojing [JP]; Liu Zhengting [JP]	https://worldwide.espacenet.com/patent/search?q=pn%3DCN107041325B	CN107041325B	2020-06-05	CN201710221769A	2017-04-06	H: IP right cessation	2023-03-17	CN107041325B	Inactive
34	38	58796444	Methods for gender determination of avian embryos in unhatched eggs and means thereof	Genetic engineering	2015-12-03	Eggxyt LTR [IL]	Offen Daniel [IL]	https://worldwide.espacenet.com/patent/search?q=pn%3DCN108474034A	CN108474034A	2018-08-31	CN201680078336A	2016-12-01	B: Application discontinuation	2022-11-01	CN108474034A	Inactive
1	2	63626314	Photoelectric detection method for poultry gender	Genetic engineering	2018-03-14	Zhejiang Acad Agricultural [CN]	Conover Oksana [CN]; Lu Lizhi [CN]; Tabarka Pavlo [CN]; Ren Jindong [CN]; Bu Xingchen [CN]; Kostenko Svetlana [CN]; Du Xue [CN]; Chen Li [CN]	https://worldwide.espacenet.com/patent/search?q=pn%3DCN108575805B	CN108575805B	2020-11-27	CN201810207647A	2018-03-14	F: IP right grant	2020-11-27	CN108575805B	Active
8	12	57758615	Method for the in-ovo sex identification of chicks	Immunosensing	2015-12-22	Ovondo GMBH [DE]	Einspanier Almuth [DE]	https://worldwide.espacenet.com/patent/search?q=pn%3DCN108603874A	CN108603874A	2018-09-28	CN201680080473A	2016-12-22	B: Application discontinuation	2021-12-03	CN108603874A	Inactive
1	2	64828411	Early-stage chick embryo gender identification method	VIS-NIR	2018-08-27	Univ Huazhong Agricultural [CN]	Zhu Zhihui [CN]; Hong Qi [CN]; Wu Linfeng [CN]; Wang Qiaohua [CN]; Ma Meihu[CN]	https://worldwide.espacenet.com/patent/search?q=pn%3DCN109142248B	CN109142248B	2020-08-04	CN201810982602A	2018-08-27	F: IP right grant	2020-08-04	CN109142248B	Active
1	1	65558499	Device and method for gender identification of egg embryo based on heart rate measurement	VIS-NIR	2018-12-10	Univ Foshan [CN]	Wang Mingyi [CN]; Luo Jianxiong [CN]; Wu Linchang [CN]; Han Ding'an [CN]; Zeng Yauguang [CN]	https://worldwide.espacenet.com/patent/search?q=pn%3DCN109431484A	CN109431484A	2019-03-08	CN201811502677A	2018-12-10	D: Search and examination	2023-04-02	CN109431484A	Pending
22	31	59366469	Method and system for the non-destructive in ovo determination of fowl gender	IMS & MS	2016-05-24	In Ovo Holding B V [NL]	Bruins Wouter Sebastiaan [NL]; Stutterheim Wil Marijn [NL]	https://worldwide.espacenet.com/patent/search?q=pn%3DCN109477840B	CN109477840B	2022-12-23	CN201780046108A	2017-05-24	F: IP right grant	2022-12-23	CN109477840B	Active
18	27	59558405	Egg-examining device	Immunosensing	2016-08-12	Seleggt GMBH [DE]	Einspanier Almuth [DE]	https://worldwide.espacenet.com/patent/search?q=pn%3DCN109844523B	CN109844523B	2022-05-17	CN201780063103A	2017-08-04	F: IP right grant	2022-05-17	CN109844523B	Active
1	1	69276578	Egg embryo sex determination method and device based on egg shape characteristic parameters	Morphometry	2019-09-17	Univ Foshan [CN]	Wang Mingyi [CN]; Wu Linchang [CN]; Zeng Yauguang [CN]; Han Ding'an [CN]	https://worldwide.espacenet.com/patent/search?q=pn%3DCN110751178A	CN110751178A	2020-02-04	CN201910877457A	2019-09-17	D: Search and examination	2020-02-28	CN110751178A	Pending
1	2	69384755	Sex detection system and method for chicken embryonated eggs	Morphometry	2019-09-29	Beijing Res CT Intelligent Equipment Agriculture [CN]	Chen Liping [CN]; Zhang Chi [CN]; Xue Xuzhang [CN]; Fan Shuxiang [CN]; Huang Wenqian [CN]; Li Jiangbo [CN]; Wang Qingyan [CN]; Peng Fa [CN]	https://worldwide.espacenet.com/patent/search?q=pn%3DCN110771533B	CN110771533B	2022-03-01	CN201910934884A	2019-09-29	F: IP right grant	2022-03-01	CN110771533B	Active
34	38	62716101	Methods for gender determination of avian embryos in unhatched eggs and means thereof	Genetic engineering	2017-05-25	Eggxyt LTR [IL]	Offen Daniel [IL]	https://worldwide.espacenet.com/patent/search?q=pn%3DCN110891418B	CN110891418B	2022-05-27	CN201880042292A	2018-05-24	F: IP right grant	2022-05-27	CN110891418B	Active
1	2	70313632	Method for identifying sex of one-day-old fertilized chicken eggs	Genetic engineering	2019-12-10	Univ Nanjing Agricultural [CN]; Bejing Tongren Hospital Capital Medical Univ [CN]	Wu Shen [CN]; Li Dongfeng [CN]; Zhang Ying [CN]; Pan Zaixu [CN]; Yang Xiurong [CN]; Wang Jiantao [CN]	https://worldwide.espacenet.com/patent/search?q=pn%3DCN111073963B	CN111073963B	2023-04-14	CN201911260564A	2019-12-10	D: Search and examination	2020-05-22	CN111073963B	Pending
12	13	65039568	A system and method for non-invasively determining egg properties	VOC analysis	2017-07-23	Terahertz Group LTD [CH]	Gabbai Eran [CH]	https://worldwide.espacenet.com/patent/search?q=pn%3DCN111213048A	CN111213048A	2020-05-29	CN201880059389A	2018-07-23	D: Search and examination	2020-07-17	CN111213048A	Pending
30	37	60327116	Automated noninvasive determining the sex of an embryo of and the fertility of a bird's egg	RF & NMR	2017-11-13	Univ Muenchen Tech [DE]	Alexander Joos [DE]; Axel Haase [DE]; Benjamin Michael Schusser [DE]; Maximilian Aigner [DE]; Miguel Molina-Romero [DE]; Pedro A Gomez [DE]; Stephan Huber [DE]	https://worldwide.espacenet.com/patent/search?q=pn%3DCN111344587B	CN111344587B	2023-02-17	CN201880073176A	2018-11-13	F: IP right grant	2023-02-17	CN111344587B	Active
30	37	60327116	Automated noninvasive determining the fertility of a bird's egg	RF & NMR	2017-11-13	Univ Muenchen Tech [DE]	Alexander Joos [DE]; Axel Haase [DE]; Benjamin Michael Schusser [DE]; Maximilian Aigner [DE]; Miguel Molina-Romero [DE]; Pedro A Gomez [DE]; Stephan Huber [DE]	https://worldwide.espacenet.com/patent/search?q=pn%3DCN111386462A	CN111386462A	2020-07-07	CN201880073413A	2018-11-13	D: Search and examination	2020-07-31	CN111386462A	Pending
1	1	73367385	Method for screening and verifying female sex determining genes of chickens	DNA analysis	2020-08-26	Univ Yangzhou [CN]	Li Bichun [CN]; Zhang Ming [CN]; Zuo Qisheng [CN]; Zhang Yani [CN]	https://worldwide.espacenet.com/patent/search?q=pn%3DCN111944887A	CN111944887A	2020-11-17	CN202010868373A	2020-08-26	D: Search and examination	2020-12-04	CN111944887A	Pending
18	27	59558405	Egg-examining device	Immunosensing	2016-08-12	Seleggt GMBH [DE]	Einspanier Almuth [DE]	https://worldwide.espacenet.com/patent/search?q=pn%3DCN112014533A	CN112014533A	2020-12-01	CN202010737144A	2017-08-04	D: Search and examination	2020-12-18	CN112014533A	Pending
8	9	62873543	Method for determining the gender of a chicken embryo	Raman & Fluorescence	2018-05-30	Seleggt GMBH [DE]	Meter Tjitze [NL]	https://worldwide.espacenet.com/patent/search?q=pn%3DCN112154326A	CN112154326A	2020-12-29	CN201980034341A	2019-05-28	D: Search and examination	2021-06-15	CN112154326A	Pending
1	1	80276695	Poultry hatching egg gender detection device and system based on ultraviolet light source	VIS-NIR	2021-11-24	Shandong Puls Laser Tech CO LTD [CN]	Yang Shutong [CN]; Yu Haohai [CN]; Wang Zhengping [CN]; Zhang Huaijin [CN]	https://worldwide.espacenet.com/patent/search?q=pn%3DCN114051955A	CN114051955A	2022-02-18	CN202111406123A	2021-11-24	B: Application discontinuation	2023-03-10	CN114051955A	Inactive
34	38	62716101	Methods for gender determination of avian embryos in unhatched eggs and means thereof	Genetic engineering	2017-05-25	Eggxyt LTR [IL]	Offen Daniel [IL]	https://worldwide.espacenet.com/patent/search?q=pn%3DCN114836475A	CN114836475A	2022-08-02	CN202210492538A	2018-05-24	D: Search and examination	2022-08-19	CN114836475A	Pending
1	1	82809790	Laying hen hatching egg gender optical identification method	IR & THz spectroscopy	2022-05-27	Univ Zhejiang [CN]	Xe Lijuan [CN]; Yin Jifan [CN]; Pan Jinming [CN]; Ying Yibin [CN]	https://worldwide.espacenet.com/patent/search?q=pn%3DCN114916469A	CN114916469A	2022-08-19	CN202210592203A	2022-05-27	D: Search and examination	2022-09-06	CN114916469A	Pending
9	10	74206127	Egg characteristic determining device	IMS & MS	2020-01-17	In Ovo Holding B V [NL]	Bruins Wouter Sebastiaan [NL]; Stutterheim Wil Marijn [NL]; Van Bommel Leonard [NL]; Dijksterhuis Edwin [NL]; Van De Wel Jarno [NL]; Leemker Michiel [NL]	https://worldwide.espacenet.com/patent/search?q=pn%3DCN115004027A	CN115004027A	2022-09-02	CN202180009724A	2021-01-18	D: Search and examination	2023-01-24	CN115004027A	Pending
1	1	83512726	Non-destructive testing method for sex of hatching early-stage embryonated egg based on RF-DS spectrum information fusion	Morphometry	2022-06-14	Univ Huazhong Agricultural [CN]	Zhu Zhihui [CN]; Ye Zifan [CN]; Ma Meihu [CN]; He Yuting [CN]	https://worldwide.espacenet.com/patent/search?q=pn%3DCN115187514A	CN115187514A	2022-10-14	CN202210671004A	2022-06-14	D: Search and examination	2022-11-01	CN115187514A	Pending
1	1	84694159	Method for non-destructive sex identification in middle stage of chicken embryo by utilizing shin color inheritance and transmission spectrum	VIS-NIR	2021-06-25	Univ Huazhong Agricultural [CN]	Li Shijun [CN]; Jia Zijia [CN]; Yang Sendong [CN]; Zhu Zhihui [CN]; Ye Zifan [CN]; Nan Jiuhong [CN]; Zhou Xin [CN]	https://worldwide.espacenet.com/patent/search?q=pn%3DCN115521984A	CN115521984A	2022-12-27	CN202110716371A	2021-06-25	D: Search and examination	2023-01-13	CN115521984A	Pending
17	26	21835085	Method of sorting birds in ovo	Immunosensing	1996-10-04	EMBREX INC [US]	Phelps Patricia V [US]	https://worldwide.espacenet.com/patent/search?q=pn%3DCN1165763C	CN1165763C	2004-09-08	CN97198557A	1997-10-03	H: IP right cessation	2017-11-24	CN1165763C	Inactive
1	1	5165140	Mtehod and monitoring device for early discriminating embryonic male and female of birds	Morphometry	1997-01-31	Tianjin Teacher S Univ [CN[	Li Zhengang [CN]; Li Ruiren [CN]; Wang Taokuan [CN]	https://worldwide.espacenet.com/patent/search?q=pn%3DCN1189616A	CN1189616A	1998-08-05	CN97100550A	1997-01-31	B: Application discontinuation	2003-02-05	CN1189616A	Inactive
1	1	36138219	Method and apparatus for judging sex of domestic chicken in embryo egg early incubation period	Morphometry	2004-08-30	Univ Tianjin [CN]	Li Zhengang [CN]	https://worldwide.espacenet.com/patent/search?q=pn%3DCN1742569A	CN1742569A	2006-03-08	CN200410020385A	2004-08-30	B: Application discontinuation	2008-04-23	CN1742569A	Inactive
1	1	66575112	The invention discloses a terahertz poultry embryo sex detection device	VOC analysis	2018-10-09	Tantai Terahertz Science & Tech Co LTD [CN]	Shi Tongli [CN]; Xu Lin [CN]; Yu Xiaohai [CN]	https://worldwide.espacenet.com/patent/search?q=pn%3DCN208891459U	CN208891459U	2019-05-24	CN201821634665U	2018-10-09	F: IP right grant	2019-05-24	CN208891459U	Active
1	1	68445444	Egg embryo sex determination device based on heart rate measurement	VIS-NIR	2018-12-10	Univ Foshan [CN]	Wu Linchang [CN]; Luo Jiaxiong [CN]; Wang Mingyi [CN]; Han Ding'an [CN]; Zeng Yaguang [CN]	https://worldwide.espacenet.com/patent/search?q=pn%3DCN209611122U	CN209611122U	2019-11-12	CN201822070807U	2018-12-10	H: IP right cessation	2022-11-18	CN209611122U	Inactive
34	38	62716101	Methods for gender determination of avian embryos in unhatched eggs and means thereof	Genetic engineering	2017-05-25	Eggxyt LTR [IL]	Offen Daniel [IL]	https://worldwide.espacenet.com/patent/search?q=pn%3DCO2019014075A2	CO2019014075A2	2020-04-01	CO2019014075A	2019-12-13	Unknown	NA	CO2019014075A2	Unknown
34	38	62716101	Methods for gender determination of avian embryos in unhatched eggs and means thereof	Genetic engineering	2017-05-25	Eggxyt LTR [IL]	Offen Daniel [IL]	https://worldwide.espacenet.com/patent/search?q=pn%3DCR20190569A	CR20190569A	2020-04-19	CR20190569A	2018-05-24	Unknown	NA	CR20190569A	Unknown
34	38	62716101	Methods for gender determination of avian embryos in unhatched eggs and means thereof	Genetic engineering	2017-05-25	Eggxyt LTR [IL]	Offen Daniel [IL]	https://worldwide.espacenet.com/patent/search?q=pn%3DCU20190094A7	CU20190094A7	2020-10-20	CU20190094A	2018-05-24	Unknown	NA	CU20190094A7	Unknown
1	2	39688285	Bird sex determination involves testing DNA relevant cell material of bird with light, and measuring molecule oscillations, where spectrum of molecule oscillations resulting from light is detected, and is compared	Raman & Fluorescence	2007-03-15	Univ Schiller Jena [DE]; Univ Leipzig [DE]	Popp Juergen [DE]; Roesch Petra [DE]; Bartels Thomas [DE]; Krause Mario [DE]; Harz Michaela [DE]	https://worldwide.espacenet.com/patent/search?q=pn%3DDE102007013107B4	DE102007013107B4	2011-02-10	DE102007013107A	2007-03-15	F: IP right grant	2011-08-11	DE102007013107B4	Active
5	8	43308026	Determining gender of fertilized and non-incubated bird eggs, where egg has yolk surrounded by egg shell and embryonic disk arranged to yolk, by guiding probe into egg shell through hole in direction to the disk with embryonic disk cells	IR & THz spectroscopy	2010-01-21	Tech Univ Dresden [DE]; Univ Leipzig [DE]	Steiner Gerald [DE]; Koch Edmund [DE]; Krautwald-Junghanns Maria-Elisabeth [DE]; Bartels Thomas [DE]	https://worldwide.espacenet.com/patent/search?q=pn%3DDE102010006161B3	DE102010006161B3	2011-01-13	DE102010006161A	2010-01-21	F: IP right grant	2011-07-07	DE102010006161B3	Active
5	8	50072806	Verfahren und Anordnung zur nichtinvasiven, zerstörungsfreien Identifikation von Vogelembryogeschlechtern durch die Vogeleischale hindurch	IR & THz spectroscopy	2012-12-03	Leibniz Institut Fuer Photonische Tech E V [DE]	May Torsten [DE]; Weber Karina [DE]; Popp Juergen [DE]	https://worldwide.espacenet.com/patent/search?q=pn%3DDE102012023947B4	DE102012023947B4	2016-11-24	DE102012023947A	2012-12-03	F: IP right grant	2017-08-25	DE102012023947B4	Active
8	11	50343764	Verfahren zum Bestimmen des Geschlechts eines Embryos in einem Ei	RF & NMR	2013-03-27	SIEMENS AG [DE]	Andreas Ziroff [DE]; Benjamin Sweiolo [DE]	https://worldwide.espacenet.com/patent/search?q=pn%3DDE102013205426A1	DE102013205426A1	2014-10-16	DE102013205426A	2013-03-02	H: IP right cessation	2019-10-01	DE102013205426A1	Inactive
6	10	54062582	Verfahren und Vorrichtung zur Raman & Fluorescence-spektroskopischen in-ovo Geschlechtsbestimmung von befruchteten und bebrüteten Vogeleiern	Raman & Fluorescence	2014-07-04	Univ Dresden Tech [DE]; Univ Leipzig [DE]	Koch Edmung; Steiner Gerald; Krautwald-Junghanns Maria Elisabeth; Bartels Thomas; Galli Roberta; Preusse Grit	https://worldwide.espacenet.com/patent/search?q=pn%3DDE102014010150A1	DE102014010150A1	2016-01-07	DE102014010150A	2015-07-03	H: IP right cessation	2021-02-02	DE102014010150A1	Inactive
8	12	57758615	Method for the in-ovo sex identification of chicks	Immunosensing	2015-12-22	Univ Leipzig [DE]	Einspanier Almuth [DE]	https://worldwide.espacenet.com/patent/search?q=pn%3DDE102015226490A1	DE102015226490A1	2017-06-22	DE102015226490A	2015-12-22	D: Search and examination	2015-12-22	DE102015226490A1	Pending
7	9	58544905	Verfahren und Vorrichtung zur optischen in-ovo Geschlechtsbestimmung von befruchteten und bebrüteten Vogeleiern	Raman & Fluorescence	2016-04-04	Univ Dresden Tech [DE]	Steiner Gerald [DE]; Preusse Grit [DE]; Galli Roberta [DE]; Koch Edmund [DE]	https://worldwide.espacenet.com/patent/search?q=pn%3DDE102016004051B3	DE102016004051B3	2017-07-27	DE102016004051A	2016-04-04	F: IP right grant	2018-04-28	DE102016004051B3	Active
4	6	58709269	Verfahren und Vorrichtung zur Einstellung des Laserfokus eines Anregungslasers in Blut durchflossenen Gefäßen für optische Messungen zur Bestimmung des Geschlechtes von Vogeleiern	Raman & Fluorescence	2016-05-13	Hochschule Fur Technik UND Wirtsch Dresden [DE]; Univ Dresden Tech [DE]	Schart Christoph [DE]; Koch Edmund [DE]; Steiner Gerald [DE]; Schnabel Christian [DE]; Galli Roberta [DE]; Preusse Grit [D]; Dimter Tom [DE]	https://worldwide.espacenet.com/patent/search?q=pn%3DDE102016005974B4	DE102016005974B4	2018-06-14	DE102016005974A	2016-05-13	F: IP right grant	2019-03-15	DE102016005974B4	Active
6	6	59997316	Verfahren zur Klassifizierung von Spektren von Objekten mit komplexem Informationsgehalt	Raman & Fluorescence	2016-09-16	Univ Dresden Tech [DE]	Steiner Gerald [DE]; Preusse Grit [DE]; Galli Roberta [DE]; Koch Edmund [DE]	https://worldwide.espacenet.com/patent/search?q=pn%3DDE102016011348A1	DE102016011348A1	2018-03-22	DE102016011348A	2016-09-16	D: Search and examination	2018-01-22	DE102016011348A1	Pending
8	11	60320837	Verfahren zur Positionierung einer Messstelle an mindestens einem Blut führenden Gefäß eines geöffneten Vogeleies zur nachfolgenden Geschlechtsbestimmung des Vogeleies	Raman & Fluorescence	2016-10-26	Univ Dresden Tech [DE]	Steiner Gerald [DE]; Preusse Grit [DE]; Galli Roberta [DE]; Koch Edmund [DE]	https://worldwide.espacenet.com/patent/search?q=pn%3DDE102016013155B4	DE102016013155B4	2021-07-15	DE102016013155A	2016-10-26	F: IP right grant	2022-04-20	DE102016013155B4	Active
18	27	59558405	Eieruntersuchungseinrichtung	Immunosensing	2016-08-12	Seleggt GMBH [DE]	Einspanier Almuth [DE]	https://worldwide.espacenet.com/patent/search?q=pn%3DDE102016215127A1	DE102016215127A1	2018-02-15	DE102016215127A	2016-08-12	R: Party data change	2020-03-24	DE102016215127A1	Pending
4	5	65763448	VERFAHREN ZUR IN-OVO FERTILISATIONS- UND GESCHLECHTSBESTIMMUNG AM GESCHLOSSENEN EI	VIS-NIR	2018-03-09	Univ Dresden Tech [DE]	Steiner Gerald [DE]; Preusse Grit [DE]; Galli Roberta [DE]; Koch Edmund [DE]; Schnabel Christian [DE]	https://worldwide.espacenet.com/patent/search?q=pn%3DDE102018105512A1	DE102018105512A1	2019-09-12	DE102018105512A	2018-03-09	D: Search and examination	2023-02-22	DE102018105512A1	Pending
2	2	76206251	Einrichtung zur Untersuchung von Vogeleiern	VIS-NIR	2019-12-20	Evonta Tech GmbH [DE]	Fischer Bjorn [DE]; Meissner Sven [DE]	https://worldwide.espacenet.com/patent/search?q=pn%3DDE102019009002A1	DE102019009002A1	2021-06-24	DE102019009002A	2019-12-20	D: Search and examination	2021-06-08	DE102019009002A1	Pending
7	7	74191743	Vorrichtung und Verfahren zur in-ovo Geschlechtsbestimmung bei einem befruchteten Vogelei	Raman & Fluorescence	2020-01-15	Technische Hochschule Ostwestfalen Lippe Univ of Applied sciences and Arts	Dorksen Helene; Krahl Jurgen; Staufenbiel Jens	https://worldwide.espacenet.com/patent/search?q=pn%3DDE102020000214A1	DE102020000214A1	2021-07-15	DE102020000214A	2021-01-15	D: Search and examination	2021-02-02	DE102020000214A1	Pending
13	20	49725158	Spektrophotometrische Analyse der Federfarbe von Hühnerembryos	VIS-NIR	2012-08-31	Mat Malta Advanced Tech Limited [MT]	James C Mckay [GB]	https://worldwide.espacenet.com/patent/search?q=pn%3DDE202013011765U1	DE202013011765U1	2014-05-26	DE202013011765U	2013-08-27	F: IP right grant	2021-09-08	DE202013011765U1	Active
17	26	21835085	Method of sorting birds in ovo	Immunosensing	1996-10-04	EMBREX INC [US]	Phelps Patricia V [US]	https://worldwide.espacenet.com/patent/search?q=pn%3DDE69711943T2	DE69711943T2	2002-11-14	DE69711943T	1997-10-03	Unknown	NA	DE69711943T2	Inactive
17	26	21835085	Method of sorting birds in ovo	Immunosensing	1996-10-04	EMBREX INC [US]	Phelps Patricia V [US]	https://worldwide.espacenet.com/patent/search?q=pn%3DDK1021717T3	DK1021717T3	2002-07-08	DK97912688T	1997-10-03	Unknown	NA	DK1021717T3	Inactive
3	5	41683040	Fremgangsmåde til bestemmelse af kønnet af fugleæg	Raman & Fluorescence	2009-12-16	Fraunhofer Ges Forschung [DE]	Opitz Jorg DR [DE]; Fischer Bjorn [DE]; Morgenstern Petra [DE]; Schreiber Jurgen Prof DR [DE]; Gerich Carola [DE]	https://worldwide.espacenet.com/patent/search?q=pn%3DDK2336751T3	DK2336751T3	2014-11-17	DK09015586T	2009-12-16	Unknown (Inactive)	NA	DK2336751T3	Unknown
20	29	50028615	Gender, viability and/or developmental stage determination of avian embryos in ovo	RF & NMR	2012-07-30	In Ovo Holding B V [NL]	Stutterheim Wil Marijn [NL]; Bruins Wouter Sebastiaan [NL]	https://worldwide.espacenet.com/patent/search?q=pn%3DDK2880440T3	DK2880440T3	2019-02-25	DK13747889T	2013-07-30	Unknown	NA	DK2880440T3	Unknown
13	20	49725158	Spektrofotometrisk analyse af den embryonale kyllingefjerfarve	VIS-NIR	2012-08-31	Mat Malta Advanced Tech Limited [MT]	James C Mckay [GB]	https://worldwide.espacenet.com/patent/search?q=pn%3DDK2890973T3	DK2890973T3	2020-11-30	DK13802096T	2013-08-27	Unknown (Inactive)	NA	DK2890973T3	Unknown
11	14	53800839	Fremgangsmåde og indretning til anbringelse af en åbning i kalkskallen i området ved den stumpe spidse ende af udrugede fugleæg med foster	Raman & Fluorescence	2015-07-29	Agri Advanced Tech GmbH [DE]	Hurlin Joerg; Meissner Sven; Fischer Bjoern	https://worldwide.espacenet.com/patent/search?q=pn%3DDK3177918T3	DK3177918T3	2018-09-03	DK16754418T	2016-07-29	Unknown (Inactive)	NA	DK3177918T3	Unknown
6	7	59686731	Fremgangsmåde og indretning til bearbejdning af en kalkskal i området af den stumpe ende af et fugleæg	Raman & Fluorescence	2017-08-01	Agri Advanced Tech GmbH [DE]	Hurlin Jörg [DE]; Fischer Björn [DE]; Meissner Sven [DE]	https://worldwide.espacenet.com/patent/search?q=pn%3DDK3437468T3	DK3437468T3	2021-12-13	DK17184291T	2017-08-01	Unknown	NA	DK3437468T3	Unknown
22	31	59366469	Method and system for the non-destructive in ovo determination of fowl gender	IMS & MS	2016-05-24	In Ovo Holding B V [NL]	Bruins Wouter Sebastiaan [NL]; Stutterheim Wil Marijn [NL]	https://worldwide.espacenet.com/patent/search?q=pn%3DDK3465222T3	DK3465222T3	2021-06-28	DK17740802T	2017-05-24	Unknown	NA	DK3465222T3	Unknown
30	37	60327116	AUTOMATISERET IKKE-INVASIV BESTEMMELSE AF ET FUGLEÆGS BEFRUGTNING	RF & NMR	2017-11-13	Univ Muenchen Tech [DE]	Alexander Joos [DE]; Axel Haase [DE]; Benjamin Michael Schusser [DE]; Maximilian Aigner [DE]; Miguel Molina-Romero [DE]; Pedro A Gomez [DE]; Stephan Huber [DE]	https://worldwide.espacenet.com/patent/search?q=pn%3DDK3523649T3	DK3523649T3	2021-02-15	DK18796987T	2018-11-13	Unknown (Inactive)	NA	DK3523649T3	Unknown
30	37	60327116	AUTOMATISERET IKKE-INVASIV FASTLÆGGELSE AF KØN AF ET EMBRYO OG FERTILITETEN AF ET FUGLEÆG	RF & NMR	2017-11-13	Univ Muenchen Tech [DE]	Alexander Joos [DE]; Axel Haase [DE]; Benjamin Michael Schusser [DE]; Maximilian Aigner [DE]; Miguel Molina-Romero [DE]; Pedro A Gomez [DE]; Stephan Huber [DE]	https://worldwide.espacenet.com/patent/search?q=pn%3DDK3545326T3	DK3545326T3	2020-12-07	DK18796984T	2018-11-13	Unknown (Inactive)	NA	DK3545326T3	Unknown
34	38	62716101	Methods for gender determination of avian embryos in unhatched eggs and means thereof	Genetic engineering	2017-05-25	Eggxyt LTR [IL]	Offen Daniel [IL]	https://worldwide.espacenet.com/patent/search?q=pn%3DDOP2019000298A	DOP2019000298A	2020-09-30	DO2019000298A	2019-11-25	Unknown	NA	DOP2019000298A	Unknown
17	26	21835085	Method of sorting birds in ovo	Immunosensing	1996-10-04	EMBREX INC [US]	Phelps Patricia V [US]	https://worldwide.espacenet.com/patent/search?q=pn%3DEA000734B1	EA000734B1	2000-02-28	EA199900343A	1997-10-03	H: IP right cessation	2001-06-25	EA000734B1	Inactive
9	12	43012556	ГИПЕРСПЕКТРАЛЬНОЕ РАСПОЗНАВАНИЕ ОПЛОДОТВОРЕННОСТИ ЯИЦ И ПОЛА ЗАРОДЫША В ЯЙЦЕ	VIS-NIR	2010-06-27	Univ Ramot [IL]; Yissum Res Dev Co of Hebrew Univ Jerusalem LTD [IL]	Eyal Ben Dor [IL]; Israel Rozenboim [IL]	https://worldwide.espacenet.com/patent/search?q=pn%3DEA201290006A1	EA201290006A1	2012-12-28	EA201290006A	2010-06-27	Unknown (Inactive)	NA	EA201290006A1	Unknown
34	38	62716101	Methods for gender determination of avian embryos in unhatched eggs and means thereof	Genetic engineering	2017-05-25	Eggxyt LTR [IL]	Offen Daniel [IL]	https://worldwide.espacenet.com/patent/search?q=pn%3DEA201992582A1	EA201992582A1	2020-05-19	EA201992582A	2018-05-24	Unknown	NA	EA201992582A1	Unknown
34	38	62716101	Methods for gender determination of avian embryos in unhatched eggs and means thereof	Genetic engineering	2017-05-25	Eggxyt LTR [IL]	Offen Daniel [IL]	https://worldwide.espacenet.com/patent/search?q=pn%3DECSP19087406A	ECSP19087406A	2020-01-31	ECDI201987406A	2019-12-10	Unknown	NA	ECSP19087406A	Unknown
5	6	10775608	Avian GHD genes and their use in methods for sex identification in birds	DNA analysis	1995-06-06	Isis Innovation [GB]	Griffiths Richard [GB]; Tiwari Bela [GB]	https://worldwide.espacenet.com/patent/search?q=pn%3DEP0832218A1	EP0832218A1	1998-04-01	EP96916246A	1996-06-05	B: Application discontinuation	2004-10-20	EP0832218A1	Inactive
17	26	21835085	Method of sorting birds in ovo	Immunosensing	1996-10-04	EMBREX INC [US]	Phelps Patricia V [US]	https://worldwide.espacenet.com/patent/search?q=pn%3DEP1021717B1	EP1021717B1	2002-04-10	EP97912688A	1997-10-03	H: IP right cessation	2018-07-31	EP1021717B1	Inactive
8	13	27800473	Method and apparatus for determining the sex of fertilized egg	Morphometry	2002-03-27	Horiuchi KK [JP]; Towa Sangyo Kabushiki Kaisha [JP]	Taniguchi Ryosuke [JP]	https://worldwide.espacenet.com/patent/search?q=pn%3DEP1348334B1	EP1348334B1	2008-08-13	EP03006736A	2003-03-25	H: IP right cessation	2020-02-28	EP1348334B1	Inactive
4	8	23096653	Compositions and methods for gender sorting	Immunosensing	2001-04-23	Lifesensors INC [US]	Butt Tauseef [US]; Trian Hiep Tuan [US]	https://worldwide.espacenet.com/patent/search?q=pn%3DEP1392864A4	EP1392864A4	2005-11-23	EP02728881A	2002-04-23	B: Application discontinuation	2006-11-02	EP1392864A4	Inactive
5	5	9942342	Avian sex determination method	DNA analysis	2003-08-13	Roslin Inst Edinburgh [GB]	Clinton Michael [GB]	https://worldwide.espacenet.com/patent/search?q=pn%3DEP1529118A1	EP1529118A1	2005-05-11	EP03787883A	2003-08-13	B: Application discontinuation	2006-06-27	EP1529118A1	Inactive
16	28	36180376	Methods and apparatus for identifying and diagnosing live eggs using heart rate and embryo motion	VIS-NIR	2005-09-29	EMBREX INC [US]	Hebrank John H [US]	https://worldwide.espacenet.com/patent/search?q=pn%3DEP1804573B1	EP1804573B1	2010-04-28	EP05801165A	2005-09-29	H: IP right cessation	2010-07-28	EP1804573B1	Inactive
9	11	37431849	Competitive particle immunoassay methods utilizing fluorescence microscopy	Immunosensing	2005-05-11	Embrex INC [US]	Tyczkowski Julius [US]; Mahato Dipak [US]; Chalker Alan [US]	https://worldwide.espacenet.com/patent/search?q=pn%3DEP1880207A4	EP1880207A4	2010-09-08	EP06759493A	2006-05-10	B: Application discontinuation	2011-09-21	EP1880207A4	Inactive
7	13	39078504	Method and system for detecting a target within a population of molecules	DNA analysis	2006-10-27	Univ Ramot [IL]	Arie Ady [IL]; Danielli Amos [IL]	https://worldwide.espacenet.com/patent/search?q=pn%3DEP2092309A2	EP2092309A2	2009-08-26	EP07827261A	2007-10-25	B: Application discontinuation	2016-03-09	EP2092309A2	Inactive
10	15	40129126	Modulating production traits in avians	Genetic engineering	2008-06-12	Australian Poultry CRC PTY LTD [AU]; CommW Scient Ind Res Org [AU]	John William Lowenthal [AU]; Robert John Moore [AU]; Timothy James Doran [AU]	https://worldwide.espacenet.com/patent/search?q=pn%3DEP2167645A4	EP2167645A4	2012-04-18	EP08756916A	2008-06-12	B: Application discontinuation	2018-01-05	EP2167645A4	Inactive
3	5	41683040	Method for determining the gender of bird eggs	Raman & Fluorescence	2009-12-16	Fraunhofer Ges Forschung [DE]	Opitz Jorg DR [DE]; Fischer Bjorn [DE]; Morgenstern Petra [DE]; Schreiber Jurgen Prof DR [DE]; Gerich Carola [DE]	https://worldwide.espacenet.com/patent/search?q=pn%3DEP2336751B1	EP2336751B1	2014-09-10	EP09015586A	2009-12-16	H: IP right cessation	2018-06-29	EP2336751B1	Inactive
10	13	48480005	Methods of modulating the sex of avians	Genetic engineering	2008-12-17	Australian Poultry CRC PTY LTD [AU]; CommW Scient Ind Res Org [AU]	John William Lowenthal [AU]; Robert John Moore [AU]; Timothy James Doran [AU]; Craig Smith [AU]; Hendrick Sinclair Andrew [AU]	https://worldwide.espacenet.com/patent/search?q=pn%3DEP2376641A4	EP2376641A4	2013-01-09	EP09832707A	2009-12-16	B: Application discontinuation	2018-07-13	EP2376641A4	Inactive
6	8	41611252	Method for avian sex determination	Immunosensing	2009-03-13	Van De Ven Beheer BV [NL]	Decuypere Eddy [BE]; Fey Frank [NL]	https://worldwide.espacenet.com/patent/search?q=pn%3DEP2405740B1	EP2405740B1	2015-12-23	EP10709826A	2010-03-12	H: IP right cessation	2018-07-31	EP2405740B1	Inactive
9	12	43012556	hyperspectral identification of egg fertility and gender	VIS-NIR	2010-06-27	Univ Ramot [IL]; Yissum Res Dev Co of Hebrew Univ Jerusalem LTD [IL]	Eyal Ben Dor [IL]; Israel Rozenboim [IL]	https://worldwide.espacenet.com/patent/search?q=pn%3DEP2446258B1	EP2446258B1	2021-03-31	EP10747080A	2010-06-27	U: Payment	2022-10-31	EP2446258B1	Active
6	10	41600652	Method for preparing an invasive test of an egg and for determining a gender of an embryo in an egg	Other	2009-09-02	Visser's-Gravendeel Holding BV [NL]	Cornelis Frans Taco Visser [NL	https://worldwide.espacenet.com/patent/search?q=pn%3DEP2473030B1	EP2473030B1	2013-11-13	EP10757291A	2010-09-02	H: IP right cessation	2018-10-31	EP2473030B1	Inactive
5	8	43308026	Method and device for determining the sex of fertilized, nonincubated bird eggs	IR & THz spectroscopy	2010-01-21	Tech Univ Dresden [DE]; Univ Leipzig [DE]	Steiner Gerald [DE]; Koch Edmund [DE]; Krautwald-Junghanns Maria-Elisabeth [DE]; Bartels Thomas [DE]	https://worldwide.espacenet.com/patent/search?q=pn%3DEP2526405B1	EP2526405B1	2016-10-19	EP11711247A	2011-01-14	U: Payment	2022-06-01	EP2526405B1	Active
20	29	50028615	Gender, viability and/or developmental stage determination of avian embryos in ovo	RF & NMR	2012-07-30	In Ovo Holding B V [NL]	Stutterheim Wil Marijn [NL]; Bruins Wouter Sebastiaan [NL]	https://worldwide.espacenet.com/patent/search?q=pn%3DEP2880440B1	EP2880440B1	2018-10-31	EP13747889A	2013-07-30	U: Payment	2022-12-30	EP2880440B1	Active
13	20	49725158	Spectrophotometric analysis of embryonic chick feather color	VIS-NIR	2012-08-31	Mat Malta Advanced Tech Limited [MT]	James C Mckay [GB]	https://worldwide.espacenet.com/patent/search?q=pn%3DEP2890973B8	EP2890973B8	2020-10-14	EP13802096A	2013-08-27	H: IP right cessation	2023-04-10	EP2890973B8	Inactive
5	8	50072806	Method for determining the sex of bird embryos in ovo through the optically impenetrable shell	IR & THz spectroscopy	2012-12-03	Leibniz Institut Fuer Photonische Tech E V [DE]	May Torsten [DE]; Weber Karina [DE]; Popp Juergen [DE]	https://worldwide.espacenet.com/patent/search?q=pn%3DEP2926129B1	EP2926129B1	2018-03-28	EP13828974A	2013-12-02	U: Payment	2023-02-28	EP2926129B1	Active
8	11	50343764	Method for determining the gender of an embryo in an egg	RF & NMR	2013-03-27	SIEMENS Healthcare GmbH [DE]	Andreas Ziroff [DE]; Benjamin Sweiolo [DE]	https://worldwide.espacenet.com/patent/search?q=pn%3DEP2941122B1	EP2941122B1	2017-04-26	EP14711732A	2014-03-17	H: IP right cessation	2020-11-30	EP2941122B1	Inactive
7	13	39078504	Method and system for detecting a target within a population of molecules	DNA analysis	2006-10-27	Univ Ramot [IL]	Arie Ady [IL]; Danielli Amos [IL]	https://worldwide.espacenet.com/patent/search?q=pn%3DEP3037807B1	EP3037807B1	2021-03-31	EP15201074A	2007-10-25	U: Payment	2023-01-31	EP3037807B1	Active
6	10	54062582	Method and device for the Raman & Fluorescence spectroscopic, in ovo sex determination of fertilised and incubated birds' eggs	Raman & Fluorescence	2014-07-04	Univ Dresden Tech [DE]; Univ Leipzig [DE]	Koch Edmung; Steiner Gerald; Krautwald-Junghanns Maria Elisabeth; Bartels Thomas; Galli Roberta; Preusse Grit	https://worldwide.espacenet.com/patent/search?q=pn%3DEP3164696B1	EP3164696B1	2018-04-18	EP15759358A	2015-07-03	U: Payment	2022-11-30	EP3164696B1	Active
12	17	51610326	Non-invasive device for determining the fertility and/or sex of an egg, and corresponding method	Raman & Fluorescence	2015-07-09	Tronico [FR]	Schortgen Marc	https://worldwide.espacenet.com/patent/search?q=pn%3DEP3167285B1	EP3167285B1	2018-04-25	EP15735965A	2015-07-09	H: IP right cessation	2020-07-09	EP3167285B1	Inactive
7	10	53887156	Genomic analysis device and methods of use	DNA analysis	2014-08-04	Gencell Biosystems LTD [IE]	Dalton Mark [IE]; Daly John [IE]; MCCabe Mark [IE]; Walsh Padraig [IE]; Daulnay Kevin [IE]; MCGuire David [IE]; Kerin Maria [IE]; O'Connor Maria [IE]; King Colin [IE]; Mooney Keith [IE]	https://worldwide.espacenet.com/patent/search?q=pn%3DEP3177917B1	EP3177917B1	2019-10-02	EP15753197A	2015-08-03	U: Payment	2022-11-30	EP3177917B1	Active
11	14	53800839	Method and device for inserting an opening into the lime shell in the area of the blunt pole of incubated bird eggs with an embryo	Raman & Fluorescence	2015-07-29	Agri Advanced Tech GmbH [DE]	Hurlin Joerg; Meissner Sven; Fischer Bjoern	https://worldwide.espacenet.com/patent/search?q=pn%3DEP3177918B1	EP3177918B1	2018-06-27	EP16754418A	2016-07-29	U: Payment	2022-12-30	EP3177918B1	Active
4	6	58709269	Method and device for adjusting the laser focus of an excitation laser for vessels through which blood flows for optimal measurements for determining the sex of bird eggs	Raman & Fluorescence	2016-05-13	Hochschule Fur Technik UND Wirtsch Dresden [DE]; Univ Dresden Tech [DE]	Schart Christoph [DE]; Koch Edmund [DE]; Steiner Gerald [DE]; Schnabel Christian [DE]; Galli Roberta [DE]; Preusse Grit [D]; Dimter Tom [DE]	https://worldwide.espacenet.com/patent/search?q=pn%3DEP3244197B1	EP3244197B1	2021-01-27	EP17170602A	2017-05-11	U: Payment	2022-08-31	EP3244197B1	Active
9	14	56622388	Systems, devices, and methods for detecting fertility and gender of unhatched eggs	VIS-NIR	2015-02-17	Matrixspec solutions INC [CA]	Chen Zheng [CA]; Li Liu [CA]; Michael Ngadi [CA]	https://worldwide.espacenet.com/patent/search?q=pn%3DEP3259577A4	EP3259577A4	2018-09-05	EP16751842A	2016-02-17	D: Search and examination	2023-01-11	EP3259577A4	Pending
6	9	54478586	Method for gender identification in domestic chicken	DNA analysis	2015-11-03	Planton Gmbh [DE]	Weigel Martin Christian [DE]; Hofmann-Peiker Karsten [DE]; Kleine Michael [DE]	https://worldwide.espacenet.com/patent/search?q=pn%3DEP3371322B1	EP3371322B1	2019-11-27	EP16795257A	2016-11-03	U: Payment	2023-02-28	EP3371322B1	Active
34	38	58796444	Methods for gender determination of avian embryos in unhatched eggs and means thereof	Genetic engineering	2015-12-03	Eggxyt LTR [IL]	Offen Daniel [IL]	https://worldwide.espacenet.com/patent/search?q=pn%3DEP3384051A4	EP3384051A4	2019-04-24	EP16870133A	2016-12-01	B: Application discontinuation	2023-03-08	EP3384051A4	Inactive
8	12	57758615	Method for the in-ovo sex identification of chicks	Immunosensing	2015-12-22	Ovondo GMBH [DE]	Einspanier Almuth [DE]	https://worldwide.espacenet.com/patent/search?q=pn%3DEP3394610B1	EP3394610B1	2023-02-01	EP16823288A	2016-12-22	F: IP right grant	2023-03-01	EP3394610B1	Active
6	7	59686731	Method and device for treating a calcerous cell in the area of the blunt pole of an avian egg	Raman & Fluorescence	2017-08-01	Agri Advanced Tech GmbH [DE]	Hurlin Jörg [DE]; Fischer Björn [DE]; Meissner Sven [DE]	https://worldwide.espacenet.com/patent/search?q=pn%3DEP3437468B1	EP3437468B1	2021-09-29	EP17184291A	2017-08-01	U: Payment	2022-12-30	EP3437468B1	Active
7	9	58544905	Method and device for optical in ovo sex determination of fertilized and incubatd birds'eggs	Raman & Fluorescence	2016-04-04	Univ Dresden Tech [DE]	Steiner Gerald [DE]; Preusse Grit [DE]; Galli Roberta [DE]; Koch Edmund [DE]	https://worldwide.espacenet.com/patent/search?q=pn%3DEP3439466B1	EP3439466B1	2022-09-07	EP17717087A	2017-03-20	H: IP right cessation	2023-02-28	EP3439466B1	Inactive
22	31	59366469	Method and system for the non-destructive in ovo determination of fowl gender	IMS & MS	2016-05-24	In Ovo B V [NL]	Bruins Wouter Sebastiaan [NL]; Stutterheim Wil Marijn [NL]	https://worldwide.espacenet.com/patent/search?q=pn%3DEP3465222B1	EP3465222B1	2021-03-24	EP17740802A	2017-05-24	U: Payment	2022-08-31	EP3465222B1	Active
30	37	60327116	Automated noninvasive determining the sex of an embryo of and the fertility of a bird's egg	RF & NMR	2017-11-13	Univ Muenchen Tech [DE]	Alexander Joos [DE]; Axel Haase [DE]; Benjamin Michael Schusser [DE]; Maximilian Aigner [DE]; Miguel Molina-Romero [DE]; Pedro A Gomez [DE]; Stephan Huber [DE]	https://worldwide.espacenet.com/patent/search?q=pn%3DEP3483619A1	EP3483619A1	2019-05-15	EP17201373A	2017-11-13	B: Application discontinuation	2019-11-16	EP3483619A1	Inactive
30	37	60327116	Automated noninvasive determining the fertility of a bird's egg	RF & NMR	2017-11-13	Univ Muenchen Tech [DE]	Alexander Joos [DE]; Axel Haase [DE]; Benjamin Michael Schusser [DE]; Maximilian Aigner [DE]; Miguel Molina-Romero [DE]; Pedro A Gomez [DE]; Stephan Huber [DE]	https://worldwide.espacenet.com/patent/search?q=pn%3DEP3483620A1	EP3483620A1	2019-05-15	EP17210164A	2017-12-22	B: Application discontinuation	2019-11-16	EP3483620A1	Inactive
10	14	61017584	System and method for in ovo sexing of avian embryos	VOC analysis	2016-07-29	Novatrans Group SA [CH]	Knepper Paul [CH]; O'Hayer Matthew [CH]; Hoopes Jonathan [CH]	https://worldwide.espacenet.com/patent/search?q=pn%3DEP3490371A4	EP3490371A4	2020-02-26	EP17835405A	2017-07-31	D: Search and examination	2020-02-26	EP3490371A4	Pending
18	27	59558405	Egg-examining device	Immunosensing	2016-08-12	Seleggt GMBH [DE]	Einspanier Almuth [DE]	https://worldwide.espacenet.com/patent/search?q=pn%3DEP3497441B1	EP3497441B1	2021-03-03	EP17749176A	2017-08-04	U: Payment	2022-12-30	EP3497441B1	Active
6	6	59997316	Method for classifying spectra of objects having complex information content	Raman & Fluorescence	2016-09-16	Univ Dresden Tech [DE]	Steiner Gerald [DE]; Preusse Grit [DE]; Galli Roberta [DE]; Koch Edmund [DE]	https://worldwide.espacenet.com/patent/search?q=pn%3DEP3513355A1	EP3513355A1	2019-07-24	EP17777502A	2016-09-16	D: Search and examination	2019-07-24	EP3513355A1	Pending
30	37	60327116	Automated noninvasive determining the fertility of a bird's egg	RF & NMR	2017-11-13	Univ Muenchen Tech [DE]	Alexander Joos [DE]; Axel Haase [DE]; Benjamin Michael Schusser [DE]; Maximilian Aigner [DE]; Miguel Molina-Romero [DE]; Pedro A Gomez [DE]; Stephan Huber [DE]	https://worldwide.espacenet.com/patent/search?q=pn%3DEP3523649B1	EP3523649B1	2020-11-11	EP18796987A	2018-11-13	U: Payment	2023-02-28	EP3523649B1	Active
8	11	60320837	Producing a hole in a bird egg for determining the sex of the bird egg	Raman & Fluorescence	2016-10-26	Univ Dresden Tech [DE]	Steiner Gerald [DE]; Preusse Grit [DE]; Galli Roberta [DE]; Koch Edmund [DE]	https://worldwide.espacenet.com/patent/search?q=pn%3DEP3532839B1	EP3532839B1	2020-12-02	EP17797553A	2017-10-26	U: Payment	2023-01-31	EP3532839B1	Active
30	37	60327116	Automated noninvasive determining the sex of an embryo of and the fertility of a bird's egg	RF & NMR	2017-11-13	Univ Muenchen Tech [DE]	Alexander Joos [DE]; Axel Haase [DE]; Benjamin Michael Schusser [DE]; Maximilian Aigner [DE]; Miguel Molina-Romero [DE]; Pedro A Gomez [DE]; Stephan Huber [DE]	https://worldwide.espacenet.com/patent/search?q=pn%3DEP3545326B1	EP3545326B1	2020-09-09	EP18796984A	2018-11-13	U: Payment	2023-02-28	EP3545326B1	Active
3	5	63253571	Devices and methods for determining analytes	VIS-NIR	2017-02-23	Ryshens LTD [IL]	Colvin Arthur E Jr [US]	https://worldwide.espacenet.com/patent/search?q=pn%3DEP3586105A4	EP3586105A4	2020-12-16	EP18757100A	2018-02-23	D: Search and examination	2022-10-05	EP3586105A4	Pending
3	4	63041901	Method for determining a specific characteristic of an embryo in an unhatched egg	DNA analysis	2018-07-24	Tronico [FR]; Centre Nat Rech Scient [FR]	Molina Franck [FR]; Espeut Julien [FR]	https://worldwide.espacenet.com/patent/search?q=pn%3DEP3599465A1	EP3599465A1	2020-01-29	EP18185239A	2018-07-24	B: Application discontinuation	2021-01-06	EP3827259A2	Inactive
34	38	62716101	Methods for gender determination of avian embryos in unhatched eggs and means thereof	Genetic engineering	2017-05-25	Eggxyt LTR [IL]	Offen Daniel [IL]	https://worldwide.espacenet.com/patent/search?q=pn%3DEP3629719A1	EP3629719A1	2020-04-08	EP18733952A	2018-05-24	D: Search and examination	2023-04-12	EP3629719A1	Pending
3	6	64736902	Method and system for spectral determination of egg gender and fertility	VIS-NIR	2017-06-18	Zen Genetics LTD [IL]	Green Yehoshua [IL]	https://worldwide.espacenet.com/patent/search?q=pn%3DEP3642616B1	EP3642616B1	2022-08-10	EP18820463A	2018-06-12	F: IP right grant	2022-07-08	EP3642616B1	Active
3	3	59295227	Method for producing chicken including determining the gender of chicken embryos	Immunosensing	2017-07-06	Seleggt GMBH [DE]	Meter Tjitze [NL]	https://worldwide.espacenet.com/patent/search?q=pn%3DEP3648584A1	EP3648584A1	2020-05-13	EP17736677A	2017-07-06	D: Search and examination	2021-08-04	EP3648584A1	Pending
3	3	59285255	Method for hatching eggs	Immunosensing	2017-07-06	Seleggt GMBH [DE]	Meter Tjitze [NL]	https://worldwide.espacenet.com/patent/search?q=pn%3DEP3648585A1	EP3648585A1	2020-05-13	EP17735555A	2017-07-06	D: Search and examination	2023-03-22	EP3648585A1	Pending
12	13	65039568	A system and method for non-invasively determining egg properties	VOC analysis	2017-07-23	Terahertz Group LTD [CH]	Gabbai Eran [CH]	https://worldwide.espacenet.com/patent/search?q=pn%3DEP3658893A4	EP3658893A4	2021-04-07	EP18838205A	2018-07-23	F: IP right grant	2023-04-07	EP3658893A4	Active
3	4	64746149	Method for in-ovo sexing of avian eggs	RF & NMR	2018-12-19	Leibniz Institut Fuer Analytische WSS ISAS E V [DE]	Hergenroder Roland [DE]; Lambert Jorg [DE]; Telfah Ahmad [DE]	https://worldwide.espacenet.com/patent/search?q=pn%3DEP3671207B1	EP3671207B1	2021-07-07	EP18214008A	2018-12-19	H: IP right cessation	2023-02-03	EP3671207B1	Active
18	27	59558405	Ice examination device	Immunosensing	2016-08-12	Seleggt GMBH [DE]	Einspanier Almuth [DE]	https://worldwide.espacenet.com/patent/search?q=pn%3DEP3705889A1	EP3705889A1	2020-09-09	EP20171704A	2017-08-04	D: Search and examination	2023-01-11	EP3705889A1	Pending
5	5	60629635	Egg support and apparatus for handling eggs	Immunosensing	2017-11-14	Seleggt GMBH [DE]	Meter Tjitze [NL]	https://worldwide.espacenet.com/patent/search?q=pn%3DEP3709795A1	EP3709795A1	2020-09-23	EP17811452A	2017-11-14	D: Search and examination	2020-09-23	EP3709795A1	Pending
13	20	49725158	Spectrophotometric analysis of embryonic chick feather color	VIS-NIR	2012-08-31	Mat Malta Advanced Tech Limited [MT]	James C Mckay [GB]	https://worldwide.espacenet.com/patent/search?q=pn%3DEP3757552A1	EP3757552A1	2020-12-30	EP20191262A	2013-08-27	D: Search and examination	2021-08-04	EP3757552A1	Pending
4	5	65763448	Method for in-ovo fertilisation determination and gender determination on a closed egg	VIS-NIR	2018-03-09	Univ Dresden Tech [DE]	Steiner Gerald [DE]; Preusse Grit [DE]; Galli Roberta [DE]; Koch Edmund [DE]; Schnabel Christian [DE]	https://worldwide.espacenet.com/patent/search?q=pn%3DEP3762718A1	EP3762718A1	2021-01-13	EP19710655A	2018-03-09	D: Search and examination	2023-01-18	EP3762718A1	Pending
3	3	66349212	Device for examining hatching eggs	VIS-NIR	2018-03-11	Evonta Tech GmbH [DE]	Fischer Bjorn [DE]; Meissner Sven [DE]	https://worldwide.espacenet.com/patent/search?q=pn%3DEP3765843A1	EP3765843A1	2021-01-20	EP19720765A	2019-03-10	D: Search and examination	2023-03-22	EP3765843A1	Pending
30	37	60327116	Automated noninvasive determining the fertility of a bird's egg	RF & NMR	2017-11-13	Univ Muenchen Tech [DE]	Alexander Joos [DE]; Axel Haase [DE]; Benjamin Michael Schusser [DE]; Maximilian Aigner [DE]; Miguel Molina-Romero [DE]; Pedro A Gomez [DE]; Stephan Huber [DE]	https://worldwide.espacenet.com/patent/search?q=pn%3DEP3798659A1	EP3798659A1	2021-03-31	EP20206710A	2018-11-13	D: Search and examination	2022-02-23	EP3798659A1	Pending
8	9	62873543	Method for determining the gender of a chicken embryo	Raman & Fluorescence	2018-05-30	Seleggt GMBH [DE]	Meter Tjitze [NL]	https://worldwide.espacenet.com/patent/search?q=pn%3DEP3803385A1	EP3803385A1	2021-04-14	EP19727648A	2019-05-28	D: Search and examination	2022-09-28	EP3803385A1	Pending
3	4	63041901	Method for determining a specific characteristic of an embryo in an unhatched egg	DNA analysis	2018-07-24	Tronico [FR]; Centre Nat Rech Scient [FR]	Molina Franck [FR]; Espeut Julien [FR]	https://worldwide.espacenet.com/patent/search?q=pn%3DEP3827259A2	EP3827259A2	2021-06-02	EP19749274A	2019-07-24	Y: Correction/deletion of event information	2021-11-03	EP3827259A2	Pending
22	31	59366469	Method and system for the non-destructive in ovo determination of fowl gender	IMS & MS	2016-05-24	In Ovo Holding B V [NL]	Bruins Wouter Sebastiaan [NL]; Stutterheim Wil Marijn [NL]	https://worldwide.espacenet.com/patent/search?q=pn%3DEP3859341A3	EP3859341A3	2021-09-22	EP21163951A	2017-05-24	D: Search and examination	2022-04-27	EP3859341A3	Pending
6	7	70611893	Sex identification device for fertilized eggs, sex identification method for fertilized eggs, and program	Morphometry	2018-11-07	Yagi Nobuhide [JP]	Taniguchi Ryosuke [JP]	https://worldwide.espacenet.com/patent/search?q=pn%3DEP3878274A4	EP3878274A4	2022-08-03	EP19882318A	2019-11-05	D: Search and examination	2022-08-03	EP3878274A4	Pending
5	5	67106115	Composition comprising eggs and use of such composition	IMS & MS	2019-05-22	In Ovo Holding B V [NL]	Bruins Wouter Sebastiaan [NL]; Stutterheim Wil Marijn [NL]; Rowe Pete [GB]	https://worldwide.espacenet.com/patent/search?q=pn%3DEP3972420A1	EP3972420A1	2022-03-30	EP20730340A	2020-05-22	D: Search and examination	2022-03-30	EP3972420A1	Pending
7	7	74191743	Device and method for In-Ovo determination of the sex of a fertilised bird egg	Raman & Fluorescence	2020-01-15	Technische Hochschule Ostwestfalen Lippe Univ of Applied sciences and Arts	Dorksen Helene; Krahl Jurgen; Staufenbiel Jens	https://worldwide.espacenet.com/patent/search?q=pn%3DEP4090952A1	EP4090952A1	2022-11-23	EP21700896A	2021-01-15	D: Search and examination	2022-08-03	EP4090952A1	Pending
9	10	74206127	Egg characteristic determining device	IMS & MS	2020-01-17	In Ovo Holding B V [NL]	Bruins Wouter Sebastiaan [NL]; Stutterheim Wil Marijn [NL]; Van Bommel Leonard [NL]; Dijksterhuis Edwin [NL]; Van De Wel Jarno [NL]; Leemker Michiel [NL]	https://worldwide.espacenet.com/patent/search?q=pn%3DEP4090966A1	EP4090966A1	2022-11-23	EP21701377A	2021-01-18	D: Search and examination	2022-11-23	EP4090966A1	Pending
7	7	74206128	Egg positioning device	IMS & MS	2020-01-17	In Ovo Holding B V [NL]	Bruins Wouter Sebastiaan [NL]; Stutterheim Wil Marijn [NL]; Van Bommel Leonard [NL]; Dijksterhuis Edwin [NL]	https://worldwide.espacenet.com/patent/search?q=pn%3DEP4090967A1	EP4090967A1	2022-11-23	EP21701378A	2021-01-18	D: Search and examination	2022-11-23	EP4090967A1	Pending
17	26	21835085	Method of sorting birds in ovo	Immunosensing	1996-10-04	EMBREX INC [US]	Phelps Patricia V [US]	https://worldwide.espacenet.com/patent/search?q=pn%3DES2175374T3	ES2175374T3	2002-11-16	ES97912688T	1997-10-03	F: IP right grant	2002-11-16	ES2175374T3	Inactive
5	8	50072806	Method for determining the sex of bird embryos in ovo through the optically impenetrable shell	IR & THz spectroscopy	2012-12-03	Leibniz Institut Fuer Photonische Tech E V [DE]	May Torsten [DE]; Weber Karina [DE]; Popp Juergen [DE]	https://worldwide.espacenet.com/patent/search?q=pn%3DES2675194T3	ES2675194T3	2018-07-09	ES13828974T	2013-12-02	Unknown	NA	ES2675194T3	Unknown
12	17	51610326	Dispositivo no invasivo de determinación de la fertilidad y/o del sexo de un huevo, y procedimiento correspondiente	Raman & Fluorescence	2015-07-09	Tronico [FR]	Schortgen Marc	https://worldwide.espacenet.com/patent/search?q=pn%3DES2681628T3	ES2681628T3	2018-09-14	ES15735965T	2015-07-09	Unknown (Active)	NA	ES2681628T3	Unknown
11	14	53800839	Procedimiento y dispositivo para la incorporación de una abertura en la cáscara calcárea en la zona del polo romo de huevos de ave incubados con embrión	Raman & Fluorescence	2015-07-29	Agri Advanced Tech GmbH [DE]	Hurlin Joerg; Meissner Sven; Fischer Bjoern	https://worldwide.espacenet.com/patent/search?q=pn%3DES2687143T3	ES2687143T3	2018-10-23	ES16754418T	2016-07-29	Unknown (Active)	NA	ES2687143T3	Unknown
20	29	50028615	Gender, viability and/or developmental stage determination of avian embryos in ovo	RF & NMR	2012-07-30	In Ovo Holding B V [NL]	Stutterheim Wil Marijn [NL]; Bruins Wouter Sebastiaan [NL]	https://worldwide.espacenet.com/patent/search?q=pn%3DES2709027T3	ES2709027T3	2019-04-12	ES13747889T	2013-07-30	Unknown	NA	ES2709027T3	Unknown
7	10	53887156	Dispositivo de análisis genómico y métodos de uso	DNA analysis	2014-08-04	Gencell Biosystems LTD [IE]	Dalton Mark [IE]; Daly John [IE]; MCCabe Mark [IE]; Walsh Padraig [IE]; Daulnay Kevin [IE]; MCGuire David [IE]; Kerin Maria [IE]; O'Connor Maria [IE]; King Colin [IE]; Mooney Keith [IE]	https://worldwide.espacenet.com/patent/search?q=pn%3DES2764276T3	ES2764276T3	2020-06-02	ES15753197T	2015-08-03	Unknown	NA	ES15753197T	Unknown
6	9	54478586	Método para la identificación del género en pollos domésticos	DNA analysis	2015-11-03	Diregg Gmbh [DE]	Weigel Martin Christian [DE]; Hofmann-Peiker Karsten [DE]; Kleine Michael [DE]	https://worldwide.espacenet.com/patent/search?q=pn%3DES2772833T3	ES2772833T3	2020-07-08	ES16795257T	2016-11-03	Unknown	NA	ES2772833T3	Unknown
13	20	49725158	Análisis espectrofotométrico del color de la pluma de pollos embrionarios	VIS-NIR	2012-08-31	Mat Malta Advanced Tech Limited [MT]	James C Mckay [GB]	https://worldwide.espacenet.com/patent/search?q=pn%3DES2829901T3	ES2829901T3	2021-06-02	ES13802096T	2013-08-27	Unknown (Active)	NA	ES2829901T3	Unknown
30	37	60327116	Determinación automatizada no invasiva del sexo de un embrión y la fertilidad de un huevo de ave	RF & NMR	2017-11-13	Univ Muenchen Tech [DE]	Alexander Joos [DE]; Axel Haase [DE]; Benjamin Michael Schusser [DE]; Maximilian Aigner [DE]; Miguel Molina-Romero [DE]; Pedro A Gomez [DE]; Stephan Huber [DE]	https://worldwide.espacenet.com/patent/search?q=pn%3DES2829964T3	ES2829964T3	2021-06-02	ES18796984T	2018-11-13	Unknown (Active)	NA	ES2829964T3	Unknown
30	37	60327116	Determinación automatizada no invasiva de la fertilidad de un huevo de ave	RF & NMR	2017-11-13	Univ Muenchen Tech [DE]	Alexander Joos [DE]; Axel Haase [DE]; Benjamin Michael Schusser [DE]; Maximilian Aigner [DE]; Miguel Molina-Romero [DE]; Pedro A Gomez [DE]; Stephan Huber [DE]	https://worldwide.espacenet.com/patent/search?q=pn%3DES2854001T3	ES2854001T3	2021-09-20	ES18796987T	2018-11-13	Unknown (Inactive)	NA	ES2854001T3	Unknown
8	11	60320837	Creación de un orificio en un huevo de ave para la determinación del sexo del huevo de ave	Raman & Fluorescence	2016-10-26	Univ Dresden Tech [DE]	Steiner Gerald [DE]; Preusse Grit [DE]; Galli Roberta [DE]; Koch Edmund [DE]	https://worldwide.espacenet.com/patent/search?q=pn%3DES2857682T3	ES2857682T3	2021-09-29	ES17797553T	2017-10-26	Unknown	NA	ES2857682T3	Active
4	6	58709269	Procedimiento y dispositivo para el ajuste del foco láser de un láser de excitación en vasos sanguíneos para mediciones ópticas para la determinación del sexo de huevos de ave	Raman & Fluorescence	2016-05-13	Hochschule Fur Technik UND Wirtsch Dresden [DE]; Univ Dresden Tech [DE]	Schart Christoph [DE]; Koch Edmund [DE]; Steiner Gerald [DE]; Schnabel Christian [DE]; Galli Roberta [DE]; Preusse Grit [D]; Dimter Tom [DE]	https://worldwide.espacenet.com/patent/search?q=pn%3DES2863251T3	ES2863251T3	2021-10-11	ES17170602T	2017-05-11	Unknown	NA	ES2863251T3	Unknown
9	12	43012556	Identificación hiperespectral de la fertilidad y el género del huevo	VIS-NIR	2010-06-27	Univ Ramot [IL]; Yissum Res Dev Co of Hebrew Univ Jerusalem LTD [IL]	Eyal Ben Dor [IL]; Israel Rozenboim [IL]	https://worldwide.espacenet.com/patent/search?q=pn%3DES2864826T3	ES2864826T3	2021-10-14	ES10747080T	2010-06-27	Unknown	NA	ES2864826T3	Unknown
18	27	59558405	Egg-examining device	Immunosensing	2016-08-12	Seleggt GMBH [DE]	Einspanier Almuth [DE]	https://worldwide.espacenet.com/patent/search?q=pn%3DES2868698T3	ES2868698T3	2021-10-21	ES17749176T	2017-08-04	Unknown	NA	ES2868698T3	Unknown
22	31	59366469	Method and system for the non-destructive in ovo determination of fowl gender	IMS & MS	2016-05-24	In Ovo Holding B V [NL]	Bruins Wouter Sebastiaan [NL]; Stutterheim Wil Marijn [NL]	https://worldwide.espacenet.com/patent/search?q=pn%3DES2877368T3	ES2877368T3	2021-11-16	ES17740802T	2017-05-24	Unknown	NA	ES2877368T3	Unknown
3	4	64746149	Procedimiento para la determinación del sexo in ovo de huevos de aves	RF & NMR	2018-12-19	Leibniz Institut Fuer Analytische WSS ISAS E V [DE]	Hergenroder Roland [DE]; Lambert Jorg [DE]; Telfah Ahmad [DE]	https://worldwide.espacenet.com/patent/search?q=pn%3DES2882283T3	ES2882283T3	2021-12-01	ES18214008T	2018-12-19	Unknown	NA	ES2882283T3	Unknown
6	7	59686731	Procedimiento y dispositivo para procesar una cáscara calcificada en la región del polo romo de un huevo de ave	Raman & Fluorescence	2017-08-01	Agri Advanced Tech GmbH [DE]	Hurlin Jörg [DE]; Fischer Björn [DE]; Meissner Sven [DE]	https://worldwide.espacenet.com/patent/search?q=pn%3DES2898972T3	ES2898972T3	2022-03-09	ES17184291T	2017-08-01	Unknown	NA	ES2898972T3	Unknown
7	9	58544905	Procedimiento y dispositivo para la determinación óptica del sexo in ovo de huevos de ave fecundados e incubados	Raman & Fluorescence	2016-04-04	Univ Dresden Tech [DE]	Steiner Gerald [DE]; Preusse Grit [DE]; Galli Roberta [DE]; Koch Edmund [DE]	https://worldwide.espacenet.com/patent/search?q=pn%3DES2929187T3	ES2929187T3	2022-11-25	ES17717087T	2017-03-20	Unknown	NA	ES2929187T3	Unknown
12	17	51610326	DISPOSITIF NON INVASIF DE DETERMINATION DE LA FERTILITE ET/OU DU SEXE D’UN OEUF, ET PROCEDE CORRESPONDANT.	Raman & Fluorescence	2015-07-09	Tronico [FR]	Schortgen Marc	https://worldwide.espacenet.com/patent/search?q=pn%3DFR3023617B1	FR3023617B1	2018-06-15	FR1456744A	2014-07-11	H: IP right cessation	2020-04-10	FR3023617B1	Inactive
1	1	61655945	PROCEDE NON INVASIF DE DETERMINATION DE LA FERTILITE ET/OU DU SEXE D'UN OEUF EN FONCTION D'AU MOINS UNE CARACTERISTIQUE DE FLUORESCENCE	Raman & Fluorescence	2017-12-22	Tronico [FR]; Univ Nantes [FR]	Baron Samuel [FR]; Catherinot Lise [FR]; Sarr Yatma [FR]; Schortgen Marc [FR]; Thouand Gerald [FR]; Assaf Antony Ali [FR]	https://worldwide.espacenet.com/patent/search?q=pn%3DFR3075965A1	FR3075965A1	2019-06-28	FR1763079A	2017-12-22	B: Application discontinuation	2020-06-19	FR3075965A1	Inactive
2	2	66218220	Dispositif de sexage d'embryon aviaire	RF & NMR	2018-12-04	Ovalie Innovation [FR]; Centre Nat Rech Scient [FR]	Jaque Gonzalez Patricio Felipe [FR]; Grenier Katia [FR]; Dubuc David [FR]; Martinez Penuela Juan Andres [FR]; Da Silva Mylene [FR]; Veronese Thierry Jacques [FR]	https://worldwide.espacenet.com/patent/search?q=pn%3DFR3089298A1	FR3089298A1	2020-06-05	FR1872319A	2018-12-04	U: Payment	2022-11-08	FR3089298A1	Active
3	3	9770443	Procédé et appareil pour la détermination du sexe des oeufs de gallinacés et d'autres volailles	Other	1935-02-08	Peter Rams [GB]; Adolf Toellner [GB]	Peter Rams [GB]; Adolf Toellner [GB]	https://worldwide.espacenet.com/patent/search?q=pn%3DFR786607A	FR786607A	1935-09-06	FR786607DA	1935-02-08	Unknown (Active)	NA	FR786607A	Inactive
3	3	10205801	Procédé et appareil pour déterminer la présence et le sexe d'organismes vivants	Other	1935-08-28	Chadfield Cecil; Richard Almas	Chadfield Cecil; Richard Almas	https://worldwide.espacenet.com/patent/search?q=pn%3DFR812134A	FR812134A	1937-04-30	FR812134DA	1936-08-27	Unknown (Active)	NA	FR812134A	Inactive
1	1	10012791	Improvements in and connected with appliances adapted to indicate the sex of any living thing and for other analogous purposes	Other	1920-05-10	Henry Allan Williams [GB]	Henry Allan Williams [GB]	https://worldwide.espacenet.com/patent/search?q=pn%3DGB150655A	GB150655A	1920-09-09	GB1287820A	1920-05-10	Unknown (Active)	NA	GB150655A	Inactive
1	1	9838600	Electrical and magnetic polarity and sex indicator	Other	1921-03-29	Ralph Dawson Young [GB]	Ralph Dawson Young [GB]	https://worldwide.espacenet.com/patent/search?q=pn%3DGB176672A	GB176672A	1922-03-16	GB772821A	1921-03-29	Unknown (Active)	NA	GB176672A	Inactive
1	1	32441531	A New Apparatus to Indicate the Sex of Birds or Animals and to Tell Whether an Egg is Fertile and what Sex it will Hatch	Other	1909-01-14	Williams Henry Allan [GB]	Williams Henry Allan [GB]	https://worldwide.espacenet.com/patent/search?q=pn%3DGB190900909A	GB190900909A	1909-05-13	GB190900909DA	1909-01-14	Unknown (Active)	NA	GB190900909A	Inactive
3	3	9770443	Improvements in and relating to the determination of the sex of eggs of fowls	Other	1935-02-08	Peter Rams [GB]; Adolf Toellner [GB]	Peter Rams [GB]; Adolf Toellner [GB]	https://worldwide.espacenet.com/patent/search?q=pn%3DGB457543A	GB457543A	1936-03-16	GB408535A	1935-02-08	Unknown (Inactive)	NA	GB457543A	Inactive
3	3	10205801	Improvements in or relating to methods of and means for determining the presence of living organisms and/or the sex of living organisms	Other	1935-08-28	Chadfield Cecil; Richard Almas	Chadfield Cecil; Richard Almas	https://worldwide.espacenet.com/patent/search?q=pn%3DGB462237A	GB462237A	1937-03-01	GB2406535A	1935-08-28	Unknown (Active)	NA	GB462237A	Inactive
8	13	27800473	Method and apparatus for determining the sex of fertilized egg	Morphometry	2002-03-27	Horiuchi KK [JP]; Towa Sangyo Kabushiki Kaisha [JP]	Taniguchi Ryosuke [JP]	https://worldwide.espacenet.com/patent/search?q=pn%3DHK1059353A1	HK1059353A1	2004-07-02	HK04102365A	2004-03-31	H: IP right cessation	2019-11-01	HK1059353A1	Inactive
34	38	58796444	Methods for gender determination of avian embryos in unhatched eggs and means thereof	Genetic engineering	2015-12-03	Eggxyt LTR [IL]	Offen Daniel [IL]	https://worldwide.espacenet.com/patent/search?q=pn%3DHK1257753A1	HK1257753A1	2019-10-25	HK19100128A	2019-01-04	Unknown	NA	HK1257753A1	Unknown
22	31	59366469	Method and system for the non-destructive in ovo determination of fowl gender	IMS & MS	2016-05-24	In Ovo Holding B V [NL]	Bruins Wouter Sebastiaan [NL]; Stutterheim Wil Marijn [NL]	https://worldwide.espacenet.com/patent/search?q=pn%3DHRP20210991T8	HRP20210991T8	2022-01-21	HRP20210991T	2021-06-23	Unknown	NA	HRP20210991T8	Unknown
11	14	53800839	Method and device for inserting an opening into the lime shell in the area of the blunt pole of incubated bird eggs with an embryo	Raman & Fluorescence	2015-07-29	Agri Advanced Tech GmbH [DE]	Hurlin Joerg; Meissner Sven; Fischer Bjoern	https://worldwide.espacenet.com/patent/search?q=pn%3DHUE039230T2	HUE039230T2	2018-12-28	HUE16754418A	2016-07-29	Unknown (Inactive)	NA	HUE039230T2	Unknown
30	37	60327116	Automated noninvasive determining the fertility of a bird's egg	RF & NMR	2017-11-13	Univ Muenchen Tech [DE]	Alexander Joos [DE]; Axel Haase [DE]; Benjamin Michael Schusser [DE]; Maximilian Aigner [DE]; Miguel Molina-Romero [DE]; Pedro A Gomez [DE]; Stephan Huber [DE]	https://worldwide.espacenet.com/patent/search?q=pn%3DHUE052046T2	HUE052046T2	2021-04-28	HUE18796987A	2018-11-13	Unknown (Inactive)	NA	HUE052046T2	Unknown
13	20	49725158	Spectrophotometric analysis of embryonic chick feather color	VIS-NIR	2012-08-31	Mat Malta Advanced Tech Limited [MT]	James C Mckay [GB]	https://worldwide.espacenet.com/patent/search?q=pn%3DHUE052172T2	HUE052172T2	2021-04-28	HUE13802096A	2013-08-27	Unknown (Inactive)	NA	HUE052172T2	Unknown
30	37	60327116	Automated noninvasive determining the sex of an embryo of and the fertility of a bird's egg	RF & NMR	2017-11-13	Univ Muenchen Tech [DE]	Alexander Joos [DE]; Axel Haase [DE]; Benjamin Michael Schusser [DE]; Maximilian Aigner [DE]; Miguel Molina-Romero [DE]; Pedro A Gomez [DE]; Stephan Huber [DE]	https://worldwide.espacenet.com/patent/search?q=pn%3DHUE052953T2	HUE052953T2	2021-05-28	HUE18796984A	2018-11-13	Unknown (Inactive)	NA	HUE052953T2	Unknown
22	31	59366469	Method and system for the non-destructive in ovo determination of fowl gender	IMS & MS	2016-05-24	In Ovo B V [NL]	Bruins Wouter Sebastiaan [NL]; Stutterheim Wil Marijn [NL]	https://worldwide.espacenet.com/patent/search?q=pn%3DHUE055153T2	HUE055153T2	2021-11-29	HUE17740802A	2017-05-24	Unknown	NA	HUE055153T2	Unknown
6	7	59686731	Method and device for treating a calcerous cell in the area of the blunt pole of an avian egg	Raman & Fluorescence	2017-08-01	Agri Advanced Tech GmbH [DE]	Hurlin Jörg [DE]; Fischer Björn [DE]; Meissner Sven [DE]	https://worldwide.espacenet.com/patent/search?q=pn%3DHUE056731T2	HUE056731T2	2022-03-28	HUE17184291A	2017-08-01	Unknown	NA	HUE056731T2	Unknown
17	26	21835085	Method of sorting birds in ovo	Immunosensing	1996-10-04	EMBREX INC [US]	Phelps Patricia V [US]	https://worldwide.espacenet.com/patent/search?q=pn%3DID21888A	ID21888A	1999-08-05	ID990149A	1997-10-03	Unknown	NA	ID21888A	Inactive
17	26	21835085	Method of sorting birds in ovo	Immunosensing	1996-10-04	Embrex INC [US]; Res Triangle Park [US]	Embrex INC [US]; Res Triangle Park [US]	https://worldwide.espacenet.com/patent/search?q=pn%3DIL127931A	IL127931A	2001-01-28	IL12793197A	1997-10-03	H: IP right cessation	2018-04-30	IL127931A	Inactive
34	38	58796444	Methods for gender determination of avian embryos in unhatched eggs and means thereof	Genetic engineering	2015-12-03	Eggxyt LTR [IL]	Offen Daniel [IL]	https://worldwide.espacenet.com/patent/search?q=pn%3DIL259721B	IL259721B	2021-12-01	IL25972118A	2018-05-31	Unknown	NA	IL259721B	Unknown
8	12	57758615	Method for the in-ovo sex identification of chicks	Immunosensing	2015-12-22	Ovondo GMBH [DE]	Einspanier Almuth [DE]	https://worldwide.espacenet.com/patent/search?q=pn%3DIL260194B	IL260194B	2022-01-01	IL26019418A	2018-06-21	Unknown	NA	IL260194B	Unknown
22	31	59366469	Method and system for the non-destructive in ovo determination of fowl gender	IMS & MS	2016-05-24	In Ovo B V [NL]	Bruins Wouter Sebastiaan [NL]; Stutterheim Wil Marijn [NL]	https://worldwide.espacenet.com/patent/search?q=pn%3DIL263138A	IL263138A	2018-12-31	IL26313818A	2018-11-20	Unknown	NA	IL263138A	Unknown
10	14	61017584	System and method for in ovo sexing of avian embryos	VOC analysis	2016-07-29	Novatrans Group SA [CH]	Knepper Paul [CH]; O'Hayer Matthew [CH]; Hoopes Jonathan [CH]	https://worldwide.espacenet.com/patent/search?q=pn%3DIL264523A	IL264523A	2019-02-28	IL26452319A	2019-01-29	Unknown (Inactive)	NA	IL264523A	Unknown
34	38	62716101	Methods for gender determination of avian embryos in unhatched eggs and means thereof	Genetic engineering	2017-05-25	Eggxyt LTR [IL]	Offen Daniel [IL]	https://worldwide.espacenet.com/patent/search?q=pn%3DIL270903A	IL270903A	2020-01-30	IL27090319A	2019-11-25	Unknown	NA	IL270903A	Unknown
12	13	65039568	A system and method for non-invasively determining egg properties	VOC analysis	2017-07-23	Terahertz Group LTD [CH]	Gabbai Eran [CH]	https://worldwide.espacenet.com/patent/search?q=pn%3DIL272228A	IL272228A	2020-03-31	IL27222820A	2020-01-23	Unknown	NA	IL272228A	Unknown
34	38	58796444	Methods for gender determination of avian embryos in unhatched eggs and means thereof	Genetic engineering	2015-12-03	Eggxyt LTR [IL]	Offen Daniel [IL]	https://worldwide.espacenet.com/patent/search?q=pn%3DIL288409A	IL288409A	2022-01-01	IL28840921A	2021-11-25	Unknown	NA	IL288409A	Unknown
9	10	74206127	Egg characteristic determining device	IMS & MS	2020-01-17	In Ovo Holding B V [NL]	Bruins Wouter Sebastiaan [NL]; Stutterheim Wil Marijn [NL]; Van Bommel Leonard [NL]; Dijksterhuis Edwin [NL]; Van De Wel Jarno [NL]; Leemker Michiel [NL]	https://worldwide.espacenet.com/patent/search?q=pn%3DIL294673A	IL294673A	2022-09-01	IL29467322A	2022-07-11	Unknown	NA	IL294673A	Unknown
7	7	74206128	Egg positioning device	IMS & MS	2020-01-17	In Ovo Holding B V [NL]	Bruins Wouter Sebastiaan [NL]; Stutterheim Wil Marijn [NL]; Van Bommel Leonard [NL]; Dijksterhuis Edwin [NL]	https://worldwide.espacenet.com/patent/search?q=pn%3DIL294678A	IL294678A	2022-09-01	IL29467822A	2022-07-11	Unknown	NA	IL294678A	Unknown
9	11	37431849	Competitive particle immunoassay methods utilizing fluorescence microscopy	Immunosensing	2005-05-11	Embrex INC [US]	Tyczkowski Julius [US]; Mahato Dipak [US]; Chalker Alan [US]	https://worldwide.espacenet.com/patent/search?q=pn%3DJP2008541090A	JP2008541090A	2008-11-20	JP2008511320A	2006-05-10	D: Search and examination	2010-12-20	JP2008541090A	Pending
1	1	42011587	Steric strain measuring method of egg	Morphometry	2008-07-07	Taniguchi Ryosuke [JP]; Nozaki Koichi [JP]; Katsuragi Yoshio [JP]; Taniguchi Kenichi [JP]; Sumifuku Toyoji [JP]	Taniguchi Ryosuke [JP]; Nozaki Koichi [JP]; Katsuragi Yoshio [JP]	https://worldwide.espacenet.com/patent/search?q=pn%3DJP2010038897A	JP2010038897A	2010-02-18	JP2008331384A	2008-12-01	D: Search and examination	2013-04-09	JP2010038897A	Inactive
1	1	44458280	Method for identifying sex of fertilized egg based on outline thereof	Morphometry	2010-01-15	Taniguchi Ryosuke [JP]; Taniguchi Kenichi [JP]	Taniguchi Ryosuke [JP]; Taniguchi Kenichi [JP]	https://worldwide.espacenet.com/patent/search?q=pn%3DJP2011142866A	JP2011142866A	2011-07-28	JP2010006622A	2010-01-15	Unknown	NA	JP2011142866A	Unknown
10	13	48480005	Methods of modulating the sex of avians	Genetic engineering	2008-12-17	Australian Poultry CRC PTY LTD [AU]; CommW Scient Ind Res Org [AU]	John William Lowenthal [AU]; Robert John Moore [AU]; Timothy James Doran [AU]; Craig Smith [AU]; Hendrick Sinclair Andrew [AU]	https://worldwide.espacenet.com/patent/search?q=pn%3DJP2012511915A	JP2012511915A	2012-05-31	JP2011541021A	2009-12-16	D: Search and examination	2014-11-05	JP2012511915A	Pending
7	10	53887156	Genomic analysis device and methods of use	DNA analysis	2014-08-04	Gencell Biosystems LTD [IE]	Dalton Mark [IE]; Daly John [IE]; MCCabe Mark [IE]; Walsh Padraig [IE]; Daulnay Kevin [IE]; MCGuire David [IE]; Kerin Maria [IE]; O'Connor Maria [IE]; King Colin [IE]; Mooney Keith [IE]	https://worldwide.espacenet.com/patent/search?q=pn%3DJP2017528123A	JP2017528123A	2017-09-28	JP2017505800A	2015-08-03	D: Search and examination	2020-08-11	JP2017528123A	Pending
1	1	64477503	Sex determination method of sperm egg and device thereof	Morphometry	2017-05-09	Yagi Norihide [JP]	Taniguchi Ryosuke [JP]	https://worldwide.espacenet.com/patent/search?q=pn%3DJP2018186779A	JP2018186779A	2018-11-29	JP2017093213A	2017-05-09	D: Search and examination	2022-02-15	JP2018186779A	Inactive
1	1	64568740	Sex identification device of sperm egg and method thereof	Morphometry	2017-05-16	Broad View Co LTD [JP]	Sugiyama Hiroshi [JP]	https://worldwide.espacenet.com/patent/search?q=pn%3DJP2018191559A	JP2018191559A	2018-12-06	JP2017097591A	2017-05-16	Unknown	NA	JP2018191559A	Unknown
34	38	58796444	Methods for gender determination of avian embryos in unhatched eggs and means thereof	Genetic engineering	2015-12-03	Eggxyt LTR [IL]	Offen Daniel [IL]	https://worldwide.espacenet.com/patent/search?q=pn%3DJP2019505175A	JP2019505175A	2019-02-28	JP2018529065A	2016-12-01	D: Search and examination	2022-05-31	JP2019505175A	Pending
22	31	59366469	Method and system for the non-destructive in ovo determination of fowl gender	IMS & MS	2016-05-24	In Ovo Holding B V [NL]	Bruins Wouter Sebastiaan [NL]; Stutterheim Wil Marijn [NL]	https://worldwide.espacenet.com/patent/search?q=pn%3DJP2019518213A	JP2019518213A	2019-06-27	JP2018561609A	2017-05-24	D: Search and examination	2023-04-04	JP2019518213A	Pending
1	1	70723116	Sperm egg sex judgment device, method and program	Morphometry	2019-12-23	Yagi Nobuhide [JP]	Taniguchi Ryosuke [JP]	https://worldwide.espacenet.com/patent/search?q=pn%3DJP2020074775A	JP2020074775A	2020-05-21	JP2019231202A	2019-12-23	P: Document modification	2023-03-17	JP2020074775A	Pending
12	13	65039568	卵特性を非侵略的に決定するためのシステムおよび方法	VOC analysis	2017-07-23	Terahertz Group LTD [CH]	Gabbai Eran [CH]	https://worldwide.espacenet.com/patent/search?q=pn%3DJP2020528287A	JP2020528287A	2020-09-24	JP2020524947A	2018-07-23	D: Search and examination	2023-03-22	JP2020528287A	Pending
2	2	76206251	Apparatus for inspecting bird eggs	VIS-NIR	2019-12-20	Evonta Tech GmbH [DE]	Fischer Bjorn [DE]; Meissner Sven [DE]	https://worldwide.espacenet.com/patent/search?q=pn%3DJP2021099334A	JP2021099334A	2021-07-01	JP2020210106A	2020-12-18	Unknown (Inactive)	NA	JP2021099334A	Unknown
[truncated: 236 more rows]
